# Supplementary material for: Modeling workplace contact networks: The effects of organizational structure, architecture, and reporting errors on epidemic predictions
Source: Netw Sci (Camb Univ Press). Author manuscript; Available in PMC 2015 Nov 30. (PMC4663701; doi:10.1017/nws.2015.22)
Supplement: Suppl 2 [file NIHMS677490-supplement-Suppl_2.zip]

Archive with 17 entries (14 files):
- Potteretal_NWS_2015/
- Potteretal_NWS_2015/data_architectural.csv
- __MACOSX/
- __MACOSX/Potteretal_NWS_2015/
- __MACOSX/Potteretal_NWS_2015/._data_architectural.csv
- Potteretal_NWS_2015/data_contacts_incl_zeros.csv
- __MACOSX/Potteretal_NWS_2015/._data_contacts_incl_zeros.csv
- Potteretal_NWS_2015/data_contacts_wo_zeros.csv
- __MACOSX/Potteretal_NWS_2015/._data_contacts_wo_zeros.csv
- Potteretal_NWS_2015/data_general_info.csv
- __MACOSX/Potteretal_NWS_2015/._data_general_info.csv
- Potteretal_NWS_2015/description_architectural.txt
- __MACOSX/Potteretal_NWS_2015/._description_architectural.txt
- Potteretal_NWS_2015/description_contacts.txt
- __MACOSX/Potteretal_NWS_2015/._description_contacts.txt
- Potteretal_NWS_2015/description_general_info.txt
- __MACOSX/Potteretal_NWS_2015/._description_general_info.txt
