# Supplementary material for: Modeling workplace contact networks: The effects of organizational structure, architecture, and reporting errors on epidemic predictions
Source: Netw Sci (Camb Univ Press). Author manuscript; Available in PMC 2015 Nov 30. (PMC4663701; doi:10.1017/nws.2015.22)
Supplement: Suppl 2 [file NIHMS677490-supplement-Suppl_2.zip › Potteretal_NWS_2015/data_architectural.csv]

id1	id2	metric	angular	topo	axtopo
1	2	40.07486	9.589944444	16	12
1	3	27.90371	5.460611111	11	6
1	4	6.27065	2.011	4	2
1	5	19.07317	5.431777778	7	6
1	6	9.32439	3.991555556	6	4
1	7	37.82851	9.589944444	15	12
1	8	23.63287	6.236111111	10	7
1	9	25.80351	5.460277778	10	6
1	10	19.55129	4.515444444	6	5
1	11	23.33583	6.704111111	10	8
1	12	20.4772	5.452	7	6
1	13	52.34558	11.39822222	23	14
1	14	5.62823	1.980555556	3	2
1	15	25.72077	7.200277778	11	9
1	16	34.79448	6.469277778	15	7
1	17	10.38156	3.428555556	7	4
1	18	52.96668	10.44172222	27	13
1	19	50.53618	10.43555556	26	13
1	20	60.71511	12.60977778	24	15
1	21	40.88278	6.434722222	17	7
1	22	11.35743	4.428555556	7	5
1	23	51.61249	12.38477778	23	15
1	24	30.01601	7.446888889	13	8
1	25	40.49499	4.441666667	17	5
1	26	31.21604	6.394333333	14	7
1	27	21.34312	6.369944444	7	7
1	28	53.46546	12.49494444	23	15
1	29	26.00395	5.293388889	10	6
1	30	26.3925	5.452	10	6
1	31	51.45045	11.49633333	22	14
1	32	43.03692	6.424777778	18	7
1	33	54.523	11.49633333	23	14
1	34	18.74067	5.578888889	6	6
1	35	22.38935	5.444777778	9	6
1	36	11.35183	2.710055556	7	3
1	37	27.9481	5.293055556	11	6
1	38	23.99093	5.598777778	9	6
1	39	54.83917	10.15733333	25	13
1	40	32.54316	7.268555556	14	8
1	41	40.06439	9.316388889	16	12
1	42	6.69188	2.662277778	4	3
1	43	54.68373	10.86911111	25	13
1	44	51.44077	10.43677778	24	13
1	45	59.39625	13.62427778	24	16
1	46	36.461	5.431333333	15	6
1	47	56.99644	11.54161111	23	14
1	48	7.26494	1.855888889	4	2
1	49	32.70009	6.529611111	15	7
1	50	9.13061	3.250388889	5	3
1	101	36.65043	6.429222222	14	7
1	102	36.59634	7.454444444	16	8
1	103	34.57518	7.268888889	15	8
1	104	34.78592	7.454444444	13	8
1	105	26.36333	5.598777778	10	6
1	106	22.16588	5.439	9	6
1	107	33.28041	6.247055556	15	7
1	108	19.13146	5.452	6	6
2	1	40.07486	9.589944444	16	12
2	3	47.75169	7.850555556	20	10
2	4	41.35559	9.617833333	17	12
2	5	38.92115	7.821722222	16	10
2	6	37.10253	10.13794444	17	12
2	7	2.24635	0.0	1	0
2	8	43.48085	8.626055556	19	11
2	9	45.65149	7.850222222	19	10
2	10	39.39927	6.905388889	15	9
2	11	43.18381	9.094055556	19	12
2	12	40.32518	7.841944444	16	10
2	13	29.03685	4.096166667	13	4
2	14	40.71317	9.587388889	16	12
2	15	45.56875	9.590222222	20	13
2	16	54.64246	8.859222222	24	11
2	17	38.1597	9.574944444	18	12
2	18	40.37515	2.897333333	17	3
2	19	37.94465	2.891166667	16	3
2	20	70.55447	14.96088889	29	17
2	21	50.31934	8.824666667	26	11
2	22	39.13557	10.57494444	18	13
2	23	28.30376	5.082722222	13	5
2	24	49.86399	9.836833333	22	12
2	25	49.93155	6.831611111	26	9
2	26	51.06402	8.784277778	23	11
2	27	41.1911	8.759888889	16	11
2	28	63.30482	14.84605556	28	17
2	29	45.85193	7.683333333	19	10
2	30	46.24048	7.841944444	19	10
2	31	61.28981	13.84744444	27	16
2	32	52.47348	8.814722222	27	11
2	33	64.36236	13.84744444	28	16
2	34	38.58865	7.968833333	15	10
2	35	42.23733	7.834722222	18	10
2	36	39.12997	8.856444444	18	11
2	37	47.79608	7.683	20	10
2	38	43.83891	7.988722222	18	10
2	39	36.51409	2.720833333	15	3
2	40	51.83174	9.6585	23	12
2	41	4.4266	1.726444444	2	1
2	42	41.77682	10.26911111	17	13
2	43	36.35865	3.432611111	15	3
2	44	33.11569	3.000277778	14	3
2	45	69.23561	15.97538889	29	18
2	46	45.89756	7.821277778	24	10
2	47	66.8358	13.89272222	28	16
2	48	42.34988	9.462722222	17	12
2	49	52.54807	8.919555556	24	11
2	50	44.21555	10.85722222	18	13
2	101	55.01767	8.819166667	23	11
2	102	55.88492	9.844388889	25	12
2	103	53.86376	9.658833333	24	12
2	104	54.6339	9.844388889	22	12
2	105	46.21131	7.988722222	19	10
2	106	42.01386	7.828944444	18	10
2	107	53.12839	8.637	24	11
2	108	38.97944	7.841944444	15	10
3	1	27.90371	5.460611111	11	6
3	2	47.75169	7.850555556	20	10
3	4	29.18444	5.4885	12	6
3	5	18.92412	4.008611111	7	4
3	6	24.93138	6.008611111	12	6
3	7	45.50534	7.850555556	19	10
3	8	21.51318	4.801277778	8	5
3	9	2.82752	2.000333333	2	2
3	10	24.55272	2.945166667	8	3
3	11	21.21614	5.269277778	8	6
3	12	25.47863	3.881722222	9	4
3	13	49.13131	9.946722222	26	12
3	14	28.54202	5.458055556	11	6
3	15	23.60108	5.765444444	9	7
3	16	23.43594	5.176222222	9	5
3	17	25.98855	5.445611111	13	6
3	18	41.60814	8.747888889	22	11
3	19	39.17764	8.741722222	21	11
3	20	53.58753	11.12244444	25	13
3	21	29.52424	5.141666667	11	5
3	22	26.96442	6.445611111	13	7
3	23	48.39822	10.93327778	26	13
3	24	18.65747	6.153833333	7	6
3	25	29.13645	3.148611111	11	3
3	26	19.8575	5.101277778	8	5
3	27	26.34455	4.799666667	9	5
3	28	46.33788	11.00761111	24	13
3	29	3.02796	2.167222222	2	2
3	30	17.85949	3.861833333	6	4
3	31	44.32287	10.009	23	12
3	32	31.67838	5.131722222	12	5
3	33	47.39542	10.009	24	12
3	34	23.7421	4.008611111	8	4
3	35	22.2403	4.021611111	9	4
3	36	26.95882	4.727111111	13	5
3	37	0.89163	0.0	1	0
3	38	15.45792	4.008611111	5	4
3	39	43.48063	8.571388889	22	11
3	40	21.18462	5.9755	8	6
3	41	47.74122	8.023333333	20	10
3	42	29.60567	6.139777778	12	7
3	43	43.32519	9.283166667	22	11
3	44	40.08223	8.850833333	21	11
3	45	52.26867	12.13694444	25	14
3	46	25.10246	4.138277778	9	4
3	47	49.86886	10.05427778	24	12
3	48	30.17873	5.333388889	12	6
3	49	21.34155	5.236555556	9	5
3	50	32.0444	6.727888889	13	7
3	101	25.29189	5.136166667	8	5
3	102	25.2378	6.161388889	10	6
3	103	23.21664	5.975833333	9	6
3	104	23.42738	6.161388889	7	6
3	105	17.83032	4.008611111	6	4
3	106	22.01683	4.015833333	9	4
3	107	21.92187	4.954	9	5
3	108	24.13289	3.881722222	8	4
4	1	6.27065	2.011	4	2
4	2	41.35559	9.617833333	17	12
4	3	29.18444	5.4885	12	6
4	5	20.3539	5.459666667	8	6
4	6	10.60512	4.019444444	7	4
4	7	39.10924	9.617833333	16	12
4	8	24.9136	6.264	11	7
4	9	27.08424	5.488166667	11	6
4	10	20.83202	4.543333333	7	5
4	11	24.61656	6.732	11	8
4	12	21.75793	5.479888889	8	6
4	13	53.62631	11.42611111	24	14
4	14	2.64055	0.0	2	0
4	15	27.0015	7.228166667	12	9
4	16	36.07521	6.497166667	16	7
4	17	11.66229	3.456444444	8	4
4	18	54.24741	10.46961111	28	13
4	19	51.81691	10.46344444	27	13
4	20	61.99584	12.63766667	25	15
4	21	42.16351	6.462611111	18	7
4	22	12.63816	4.456444444	8	5
4	23	52.89322	12.41266667	24	15
4	24	31.29674	7.474777778	14	8
4	25	41.77572	4.469555556	18	5
4	26	32.49677	6.422222222	15	7
4	27	22.62385	6.397833333	8	7
4	28	54.74619	12.52283333	24	15
4	29	27.28468	5.321277778	11	6
4	30	27.67323	5.479888889	11	6
4	31	52.73118	11.52422222	23	14
4	32	44.31765	6.452666667	19	7
4	33	55.80373	11.52422222	24	14
4	34	20.0214	5.606777778	7	6
4	35	23.67008	5.472666667	10	6
4	36	12.63256	2.737944444	8	3
4	37	29.22883	5.320944444	12	6
4	38	25.27166	5.626666667	10	6
4	39	56.1199	10.18522222	26	13
4	40	33.82389	7.296444444	15	8
4	41	41.34512	9.344277778	17	12
4	42	1.52849	1.348722222	1	1
4	43	55.96446	10.897	26	13
4	44	52.7215	10.46466667	25	13
4	45	60.67698	13.65216667	25	16
4	46	37.74173	5.459222222	16	6
4	47	58.27717	11.5695	24	14
4	48	4.27726	1.844888889	3	2
4	49	33.98082	6.5575	16	7
4	50	6.14293	3.239388889	4	3
4	101	37.93116	6.457111111	15	7
4	102	37.87707	7.482333333	17	8
4	103	35.85591	7.296777778	16	8
4	104	36.06665	7.482333333	14	8
4	105	27.64406	5.626666667	11	6
4	106	23.44661	5.466888889	10	6
4	107	34.56114	6.274944444	16	7
4	108	20.41219	5.479888889	7	6
5	1	19.07317	5.431777778	7	6
5	2	38.92115	7.821722222	16	10
5	3	18.92412	4.008611111	7	4
5	4	20.3539	5.459666667	8	6
5	6	16.10084	5.979777778	8	6
5	7	36.6748	7.821722222	15	10
5	8	14.65328	4.784111111	6	5
5	9	16.82392	4.008277778	6	4
5	10	15.72218	2.916333333	4	3
5	11	14.35624	5.252111111	6	6
5	12	16.64809	3.852888889	5	4
5	13	51.19187	9.917888889	23	12
5	14	19.71148	5.429222222	7	6
5	15	16.74118	5.748277778	7	7
5	16	25.81489	5.017277778	11	5
5	17	17.15801	5.416777778	9	6
5	18	43.98709	8.719055556	24	11
5	19	41.55659	8.712888889	23	11
5	20	55.96648	11.09361111	24	13
5	21	31.90319	4.982722222	13	5
5	22	18.13388	6.416777778	9	7
5	23	50.45878	10.90444444	23	13
5	24	21.03642	5.994888889	9	6
5	25	31.5154	2.989666667	13	3
5	26	22.23645	4.942333333	10	5
5	27	17.51401	4.770833333	5	5
5	28	48.71683	10.97877778	23	13
5	29	17.02436	3.841388889	6	4
5	30	17.41291	4.0	6	4
5	31	46.70182	9.980166667	22	12
5	32	34.05733	4.972777778	14	5
5	33	49.77437	9.980166667	23	12
5	34	14.91156	3.979777778	4	4
5	35	4.39684	2.013	3	2
5	36	18.12828	4.698277778	9	5
5	37	18.96851	3.841055556	7	4
5	38	15.01134	4.146777778	5	4
5	39	45.85958	8.542555556	24	11
5	40	23.56357	5.816555556	10	6
5	41	38.91068	7.864388889	16	10
5	42	20.77513	6.110944444	8	7
5	43	45.70414	9.254333333	24	11
5	44	42.46118	8.822	23	11
5	45	54.64762	12.10811111	24	14
5	46	27.48141	3.979333333	11	4
5	47	52.24781	10.02544444	23	12
5	48	21.34819	5.304555556	8	6
5	49	23.7205	5.077611111	11	5
5	50	23.21386	6.699055556	9	7
5	101	27.67084	4.977222222	10	5
5	102	27.61675	6.002444444	12	6
5	103	25.59559	5.816888889	11	6
5	104	25.80633	6.002444444	9	6
5	105	17.38374	4.146777778	6	4
5	106	4.17337	2.007222222	3	2
5	107	24.30082	4.795055556	11	5
5	108	15.30235	3.852888889	4	4
6	1	9.32439	3.991555556	6	4
6	2	37.10253	10.13794444	17	12
6	3	24.93138	6.008611111	12	6
6	4	10.60512	4.019444444	7	4
6	5	16.10084	5.979777778	8	6
6	7	34.85618	10.13794444	16	12
6	8	20.66054	6.784111111	11	7
6	9	22.83118	6.008277778	11	6
6	10	16.57896	5.063444444	7	5
6	11	20.3635	7.252111111	11	8
6	12	17.50487	6.0	8	6
6	13	49.37325	11.94622222	24	14
6	14	9.9627	3.989	6	4
6	15	22.74844	7.748277778	12	9
6	16	31.82215	7.017277778	16	7
6	17	2.91498	0.0	3	0
6	18	49.99435	10.98972222	28	13
6	19	47.56385	10.98355556	27	13
6	20	57.74278	13.15777778	25	15
6	21	37.91045	6.982722222	18	7
6	22	3.89085	1.0	3	1
6	23	48.64016	12.93277778	24	15
6	24	27.04368	7.994888889	14	8
6	25	37.52266	4.989666667	18	5
6	26	28.24371	6.942333333	15	7
6	27	18.37079	6.917944444	8	7
6	28	50.49313	13.04294444	24	15
6	29	23.03162	5.841388889	11	6
6	30	23.42017	6.0	11	6
6	31	48.47812	12.04433333	23	14
6	32	40.06459	6.972777778	19	7
6	33	51.55067	12.04433333	24	14
6	34	15.76834	6.126888889	7	6
6	35	19.41702	5.992777778	10	6
6	36	3.88525	0.7185	3	1
6	37	24.97577	5.841055556	12	6
6	38	21.0186	6.146777778	10	6
6	39	51.86684	10.70533333	26	13
6	40	29.57083	7.816555556	15	8
6	41	37.09206	9.864388889	17	12
6	42	11.02635	4.670722222	7	5
6	43	51.7114	11.41711111	26	13
6	44	48.46844	10.98477778	25	13
6	45	56.42392	14.17227778	25	16
6	46	33.48867	5.979333333	16	6
6	47	54.02411	12.08961111	24	14
6	48	11.59941	3.864333333	7	4
6	49	29.72776	7.077611111	16	7
6	50	13.46508	5.258833333	8	5
6	101	33.6781	6.977222222	15	7
6	102	33.62401	8.002444444	17	8
6	103	31.60285	7.816888889	16	8
6	104	31.81359	8.002444444	14	8
6	105	23.391	6.146777778	11	6
6	106	19.19355	5.987	10	6
6	107	30.30808	6.795055556	16	7
6	108	16.15913	6.0	7	6
7	1	37.82851	9.589944444	15	12
7	2	2.24635	0.0	1	0
7	3	45.50534	7.850555556	19	10
7	4	39.10924	9.617833333	16	12
7	5	36.6748	7.821722222	15	10
7	6	34.85618	10.13794444	16	12
7	8	41.2345	8.626055556	18	11
7	9	43.40514	7.850222222	18	10
7	10	37.15292	6.905388889	14	9
7	11	40.93746	9.094055556	18	12
7	12	38.07883	7.841944444	15	10
7	13	26.7905	4.096166667	12	4
7	14	38.46682	9.587388889	15	12
7	15	43.3224	9.590222222	19	13
7	16	52.39611	8.859222222	23	11
7	17	35.91335	9.574944444	17	12
7	18	38.1288	2.897333333	16	3
7	19	35.6983	2.891166667	15	3
7	20	68.30812	14.96088889	28	17
7	21	48.07299	8.824666667	25	11
7	22	36.88922	10.57494444	17	13
7	23	26.05741	5.082722222	12	5
7	24	47.61764	9.836833333	21	12
7	25	47.6852	6.831611111	25	9
7	26	48.81767	8.784277778	22	11
7	27	38.94475	8.759888889	15	11
7	28	61.05847	14.84605556	27	17
7	29	43.60558	7.683333333	18	10
7	30	43.99413	7.841944444	18	10
7	31	59.04346	13.84744444	26	16
7	32	50.22713	8.814722222	26	11
7	33	62.11601	13.84744444	27	16
7	34	36.3423	7.968833333	14	10
7	35	39.99098	7.834722222	17	10
7	36	36.88362	8.856444444	17	11
7	37	45.54973	7.683	19	10
7	38	41.59256	7.988722222	17	10
7	39	34.26774	2.720833333	14	3
7	40	49.58539	9.6585	22	12
7	41	5.5792	1.726444444	2	1
7	42	39.53047	10.26911111	16	13
7	43	34.1123	3.432611111	14	3
7	44	30.86934	3.000277778	13	3
7	45	66.98926	15.97538889	28	18
7	46	43.65121	7.821277778	23	10
7	47	64.58945	13.89272222	27	16
7	48	40.10353	9.462722222	16	12
7	49	50.30172	8.919555556	23	11
7	50	41.9692	10.85722222	17	13
7	101	52.77132	8.819166667	22	11
7	102	53.63857	9.844388889	24	12
7	103	51.61741	9.658833333	23	12
7	104	52.38755	9.844388889	21	12
7	105	43.96496	7.988722222	18	10
7	106	39.76751	7.828944444	17	10
7	107	50.88204	8.637	23	11
7	108	36.73309	7.841944444	14	10
8	1	23.63287	6.236111111	10	7
8	2	43.48085	8.626055556	19	11
8	3	21.51318	4.801277778	8	5
8	4	24.9136	6.264	11	7
8	5	14.65328	4.784111111	6	5
8	6	20.66054	6.784111111	11	7
8	7	41.2345	8.626055556	18	11
8	9	19.41298	4.800944444	7	5
8	10	20.28188	3.720666667	7	4
8	11	3.59843	1.532	1	1
8	12	21.20779	4.657222222	8	5
8	13	54.09932	10.72222222	26	13
8	14	24.27118	6.233555556	10	7
8	15	5.98337	2.028166667	2	2
8	16	28.40395	5.809944444	12	6
8	17	21.71771	6.221111111	12	7
8	18	46.57615	9.523388889	25	12
8	19	44.14565	9.517222222	24	12
8	20	58.55554	11.89794444	27	14
8	21	34.49225	5.775388889	14	6
8	22	22.69358	7.221111111	12	8
8	23	53.36623	11.70877778	26	14
8	24	23.62548	6.787555556	10	7
8	25	34.10446	3.782333333	14	4
8	26	24.82551	5.735	11	6
8	27	22.07371	5.575166667	8	6
8	28	51.30589	11.78311111	26	14
8	29	19.61342	4.634055556	7	5
8	30	20.00197	4.792666667	7	5
8	31	49.29088	10.7845	25	13
8	32	36.64639	5.765444444	15	6
8	33	52.36343	10.7845	26	13
8	34	19.47126	4.784111111	7	5
8	35	17.96946	4.797111111	8	5
8	36	22.68798	5.502611111	12	6
8	37	21.55757	4.633722222	8	5
8	38	17.6004	4.939444444	6	5
8	39	48.44864	9.346888889	25	12
8	40	26.15263	6.609222222	11	7
8	41	43.47038	8.657055556	19	11
8	42	25.33483	6.915277778	11	8
8	43	48.2932	10.05866667	25	12
8	44	45.05024	9.626333333	24	12
8	45	57.23668	12.91244444	27	15
8	46	30.07047	4.772	12	5
8	47	54.83687	10.82977778	26	13
8	48	25.90789	6.108888889	11	7
8	49	26.30956	5.870277778	12	6
8	50	27.77356	7.503388889	12	8
8	101	30.2599	5.769888889	11	6
8	102	30.20581	6.795111111	13	7
8	103	28.18465	6.609555556	12	7
8	104	28.39539	6.795111111	10	7
8	105	19.9728	4.939444444	7	5
8	106	17.74599	4.791333333	8	5
8	107	26.88988	5.587722222	12	6
8	108	19.86205	4.657222222	7	5
9	1	25.80351	5.460277778	10	6
9	2	45.65149	7.850222222	19	10
9	3	2.82752	2.000333333	2	2
9	4	27.08424	5.488166667	11	6
9	5	16.82392	4.008277778	6	4
9	6	22.83118	6.008277778	11	6
9	7	43.40514	7.850222222	18	10
9	8	19.41298	4.800944444	7	5
9	10	22.45252	2.944833333	7	3
9	11	19.11594	5.268944444	7	6
9	12	23.37843	3.881388889	8	4
9	13	47.03111	9.946388889	25	12
9	14	26.44182	5.457722222	10	6
9	15	21.50088	5.765111111	8	7
9	16	21.33574	5.175888889	8	5
9	17	23.88835	5.445277778	12	6
9	18	39.50794	8.747555556	21	11
9	19	37.07744	8.741388889	20	11
9	20	51.48733	11.12211111	24	13
9	21	27.42404	5.141333333	10	5
9	22	24.86422	6.445277778	12	7
9	23	46.29802	10.93294444	25	13
9	24	16.55727	6.1535	6	6
9	25	27.03625	3.148277778	10	3
9	26	17.7573	5.100944444	7	5
9	27	24.24435	4.799333333	8	5
9	28	44.23768	11.00727778	23	13
9	29	0.92776	0.0	1	0
9	30	15.75929	3.8615	5	4
9	31	42.22267	10.00866667	22	12
9	32	29.57818	5.131388889	11	5
9	33	45.29522	10.00866667	23	12
9	34	21.6419	4.008277778	7	4
9	35	20.1401	4.021277778	8	4
9	36	24.85862	4.726777778	12	5
9	37	2.87191	1.832777778	2	2
9	38	13.35772	4.008277778	4	4
9	39	41.38043	8.571055556	21	11
9	40	19.08442	5.975166667	7	6
9	41	45.64102	8.023	19	10
9	42	27.50547	6.139444444	11	7
9	43	41.22499	9.282833333	21	11
9	44	37.98203	8.8505	20	11
9	45	50.16847	12.13661111	24	14
9	46	23.00226	4.137944444	8	4
9	47	47.76866	10.05394444	23	12
9	48	28.07853	5.333055556	11	6
9	49	19.24135	5.236222222	8	5
9	50	29.9442	6.727555556	12	7
9	101	23.19169	5.135833333	7	5
9	102	23.1376	6.161055556	9	6
9	103	21.11644	5.9755	8	6
9	104	21.32718	6.161055556	6	6
9	105	15.73012	4.008277778	5	4
9	106	19.91663	4.0155	8	4
9	107	19.82167	4.953666667	8	5
9	108	22.03269	3.881388889	7	4
10	1	19.55129	4.515444444	6	5
10	2	39.39927	6.905388889	15	9
10	3	24.55272	2.945166667	8	3
10	4	20.83202	4.543333333	7	5
10	5	15.72218	2.916333333	4	3
10	6	16.57896	5.063444444	7	5
10	7	37.15292	6.905388889	14	9
10	8	20.28188	3.720666667	7	4
10	9	22.45252	2.944833333	7	3
10	11	19.98484	4.188666667	7	5
10	12	3.75916	1.063444444	2	1
10	13	51.66999	8.882777778	22	11
10	14	20.1896	4.512888889	6	5
10	15	22.36978	4.684833333	8	6
10	16	31.44349	3.953833333	12	4
10	17	17.63613	4.500444444	8	5
10	18	49.61569	7.802722222	25	10
10	19	47.18519	7.796555556	24	10
10	20	60.03952	10.09433333	23	12
10	21	37.53179	3.919277778	14	4
10	22	18.612	5.500444444	8	6
10	23	50.9369	9.869333333	22	12
10	24	26.66502	4.931444444	10	5
10	25	37.144	1.926222222	14	2
10	26	27.86505	3.878888889	11	4
10	27	4.62508	1.981388889	2	2
10	28	52.78987	9.9795	22	12
10	29	22.65296	2.777944444	7	3
10	30	23.04151	2.936555556	7	3
10	31	50.77486	8.980888889	21	11
10	32	39.68593	3.909333333	15	4
10	33	53.84741	8.980888889	22	11
10	34	2.02264	0.936555556	1	1
10	35	19.03836	2.929333333	6	3
10	36	18.6064	3.781944444	8	4
10	37	24.59711	2.777611111	8	3
10	38	20.63994	3.083333333	6	3
10	39	51.48818	7.626222222	24	10
10	40	29.19217	4.753111111	11	5
10	41	39.3888	6.800944444	15	9
10	42	21.25325	5.194611111	7	6
10	43	51.33274	8.338	24	10
10	44	48.08978	7.905666667	23	10
10	45	58.72066	11.10883333	23	13
10	46	33.11001	2.915888889	12	3
10	47	56.32085	9.026166667	22	11
10	48	21.82631	4.388222222	7	5
10	49	29.3491	4.014166667	12	4
10	50	23.69198	5.782722222	8	6
10	101	33.29944	3.913777778	11	4
10	102	33.24535	4.939	13	5
10	103	31.22419	4.753444444	12	5
10	104	31.43493	4.939	10	5
10	105	23.01234	3.083333333	7	3
10	106	18.81489	2.923555556	6	3
10	107	29.92942	3.731611111	12	4
10	108	2.41342	1.063444444	1	1
11	1	23.33583	6.704111111	10	8
11	2	43.18381	9.094055556	19	12
11	3	21.21614	5.269277778	8	6
11	4	24.61656	6.732	11	8
11	5	14.35624	5.252111111	6	6
11	6	20.3635	7.252111111	11	8
11	7	40.93746	9.094055556	18	12
11	8	3.59843	1.532	1	1
11	9	19.11594	5.268944444	7	6
11	10	19.98484	4.188666667	7	5
11	12	20.91075	5.125222222	8	6
11	13	53.80228	11.19022222	26	14
11	14	23.97414	6.701555556	10	8
11	15	2.38494	0.496166667	1	1
11	16	28.10691	6.277944444	12	7
11	17	21.42067	6.689111111	12	8
11	18	46.27911	9.991388889	25	13
11	19	43.84861	9.985222222	24	13
11	20	58.2585	12.36594444	27	15
11	21	34.19521	6.243388889	14	7
11	22	22.39654	7.689111111	12	9
11	23	53.06919	12.17677778	26	15
11	24	23.32844	7.255555556	10	8
11	25	33.80742	4.250333333	14	5
11	26	24.52847	6.203	11	7
11	27	21.77667	6.043166667	8	7
11	28	51.00885	12.25111111	26	15
11	29	19.31638	5.102055556	7	6
11	30	19.70493	5.260666667	7	6
11	31	48.99384	11.2525	25	14
11	32	36.34935	6.233444444	15	7
11	33	52.06639	11.2525	26	14
11	34	19.17422	5.252111111	7	6
11	35	17.67242	5.265111111	8	6
11	36	22.39094	5.970611111	12	7
11	37	21.26053	5.101722222	8	6
11	38	17.30336	5.407444444	6	6
11	39	48.1516	9.814888889	25	13
11	40	25.85559	7.077222222	11	8
11	41	43.17334	9.125055556	19	12
11	42	25.03779	7.383277778	11	9
11	43	47.99616	10.52666667	25	13
11	44	44.7532	10.09433333	24	13
11	45	56.93964	13.38044444	27	16
11	46	29.77343	5.24	12	6
11	47	54.53983	11.29777778	26	14
11	48	25.61085	6.576888889	11	8
11	49	26.01252	6.338277778	12	7
11	50	27.47652	7.971388889	12	9
11	101	29.96286	6.237888889	11	7
11	102	29.90877	7.263111111	13	8
11	103	27.88761	7.077555556	12	8
11	104	28.09835	7.263111111	10	8
11	105	19.67576	5.407444444	7	6
11	106	17.44895	5.259333333	8	6
11	107	26.59284	6.055722222	12	7
11	108	19.56501	5.125222222	7	6
12	1	20.4772	5.452	7	6
12	2	40.32518	7.841944444	16	10
12	3	25.47863	3.881722222	9	4
12	4	21.75793	5.479888889	8	6
12	5	16.64809	3.852888889	5	4
12	6	17.50487	6.0	8	6
12	7	38.07883	7.841944444	15	10
12	8	21.20779	4.657222222	8	5
12	9	23.37843	3.881388889	8	4
12	10	3.75916	1.063444444	2	1
12	11	20.91075	5.125222222	8	6
12	13	52.5959	9.819333333	23	12
12	14	21.11551	5.449444444	7	6
12	15	23.29569	5.621388889	9	7
12	16	32.3694	4.890388889	13	5
12	17	18.56204	5.437	9	6
12	18	50.5416	8.739277778	26	11
12	19	48.1111	8.733111111	25	11
12	20	60.96543	11.03088889	24	13
12	21	38.4577	4.855833333	15	5
12	22	19.53791	6.437	9	7
12	23	51.86281	10.80588889	23	13
12	24	27.59093	5.868	11	6
12	25	38.06991	2.862777778	15	3
12	26	28.79096	4.815444444	12	5
12	27	1.5638	1.082055556	1	1
12	28	53.71578	10.91605556	23	13
12	29	23.57887	3.7145	8	4
12	30	23.96742	3.873111111	8	4
12	31	51.70077	9.917444444	22	12
12	32	40.61184	4.845888889	16	5
12	33	54.77332	9.917444444	23	12
12	34	2.94855	0.0	2	0
12	35	19.96427	3.865888889	7	4
12	36	19.53231	4.7185	9	5
12	37	25.52302	3.714166667	9	4
12	38	21.56585	4.019888889	7	4
12	39	52.41409	8.562777778	25	11
12	40	30.11808	5.689666667	12	6
12	41	40.31471	7.7375	16	10
12	42	22.17916	6.131166667	8	7
12	43	52.25865	9.274555556	25	11
12	44	49.01569	8.842222222	24	11
12	45	59.64657	12.04538889	24	14
12	46	34.03592	3.852444444	13	4
12	47	57.24676	9.962722222	23	12
12	48	22.75222	5.324777778	8	6
12	49	30.27501	4.950722222	13	5
12	50	24.61789	6.719277778	9	7
12	101	34.22535	4.850333333	12	5
12	102	34.17126	5.875555556	14	6
12	103	32.1501	5.69	13	6
12	104	32.36084	5.875555556	11	6
12	105	23.93825	4.019888889	8	4
12	106	19.7408	3.860111111	7	4
12	107	30.85533	4.668166667	13	5
12	108	1.34574	0.0	1	0
13	1	52.34558	11.39822222	23	14
13	2	29.03685	4.096166667	13	4
13	3	49.13131	9.946722222	26	12
13	4	53.62631	11.42611111	24	14
13	5	51.19187	9.917888889	23	12
13	6	49.37325	11.94622222	24	14
13	7	26.7905	4.096166667	12	4
13	8	54.09932	10.72222222	26	13
13	9	47.03111	9.946388889	25	12
13	10	51.66999	8.882777778	22	11
13	11	53.80228	11.19022222	26	14
13	12	52.5959	9.819333333	23	12
13	14	52.98389	11.39566667	23	14
13	15	56.18722	11.68638889	27	15
13	16	45.54085	10.95538889	26	13
13	17	50.43042	11.38322222	25	14
13	18	26.22323	4.705611111	11	5
13	19	23.79273	4.699444444	10	5
13	20	56.40255	17.05705556	30	19
13	21	36.16742	10.92083333	22	13
13	22	51.40629	12.38322222	25	15
13	23	2.30786	1.013444444	1	1
13	24	43.63673	11.933	25	14
13	25	35.77963	8.927777778	22	11
13	26	44.83676	10.88044444	26	13
13	27	53.46182	10.73727778	23	13
13	28	49.1529	16.94222222	29	19
13	29	47.23155	9.7795	25	12
13	30	50.44563	9.799444444	26	12
13	31	47.13789	15.94361111	28	18
13	32	38.32156	10.91088889	23	13
13	33	50.21044	15.94361111	29	18
13	34	50.85937	9.946222222	22	12
13	35	54.50805	9.930888889	25	12
13	36	51.40069	10.66472222	25	13
13	37	49.1757	9.779166667	26	12
13	38	48.04406	9.946222222	25	12
13	39	22.36217	4.529111111	9	5
13	40	37.67982	11.75466667	24	14
13	41	29.02638	3.822611111	13	4
13	42	54.04754	12.07738889	24	15
13	43	22.20673	5.240888889	9	5
13	44	18.96377	4.808555556	8	5
13	45	55.08369	18.07155556	30	20
13	46	31.74564	9.917444444	20	12
13	47	52.68388	15.98888889	29	18
13	48	54.6206	11.271	24	14
13	49	43.44646	11.01572222	26	13
13	50	56.48627	12.6655	25	15
13	101	40.86575	10.91533333	23	13
13	102	41.733	11.94055556	26	14
13	103	39.71184	11.755	25	14
13	104	49.30433	11.94055556	26	14
13	105	50.41646	9.946222222	26	12
13	106	54.28458	9.925111111	25	12
13	107	44.02678	10.73316667	26	13
13	108	51.25016	9.819333333	22	12
14	1	5.62823	1.980555556	3	2
14	2	40.71317	9.587388889	16	12
14	3	28.54202	5.458055556	11	6
14	4	2.64055	0.0	2	0
14	5	19.71148	5.429222222	7	6
14	6	9.9627	3.989	6	4
14	7	38.46682	9.587388889	15	12
14	8	24.27118	6.233555556	10	7
14	9	26.44182	5.457722222	10	6
14	10	20.1896	4.512888889	6	5
14	11	23.97414	6.701555556	10	8
14	12	21.11551	5.449444444	7	6
14	13	52.98389	11.39566667	23	14
14	15	26.35908	7.197722222	11	9
14	16	35.43279	6.466722222	15	7
14	17	11.01987	3.426	7	4
14	18	53.60499	10.43916667	27	13
14	19	51.17449	10.433	26	13
14	20	61.35342	12.60722222	24	15
14	21	41.52109	6.432166667	17	7
14	22	11.99574	4.426	7	5
14	23	52.2508	12.38222222	23	15
14	24	30.65432	7.444333333	13	8
14	25	41.1333	4.439111111	17	5
14	26	31.85435	6.391777778	14	7
14	27	21.98143	6.367388889	7	7
14	28	54.10377	12.49238889	23	15
14	29	26.64226	5.290833333	10	6
14	30	27.03081	5.449444444	10	6
14	31	52.08876	11.49377778	22	14
14	32	43.67523	6.422222222	18	7
14	33	55.16131	11.49377778	23	14
14	34	19.37898	5.576333333	6	6
14	35	23.02766	5.442222222	9	6
14	36	11.99014	2.7075	7	3
14	37	28.58641	5.2905	11	6
14	38	24.62924	5.596222222	9	6
14	39	55.47748	10.15477778	25	13
14	40	33.18147	7.266	14	8
14	41	40.7027	9.313833333	16	12
14	42	3.06178	0.651277778	2	1
14	43	55.32204	10.86655556	25	13
14	44	52.07908	10.43422222	24	13
14	45	60.03456	13.62172222	24	16
14	46	37.09931	5.428777778	15	6
14	47	57.63475	11.53905556	23	14
14	48	3.63484	1.875333333	2	2
14	49	33.3384	6.527055556	15	7
14	50	5.50051	3.269833333	3	3
14	101	37.28874	6.426666667	14	7
14	102	37.23465	7.451888889	16	8
14	103	35.21349	7.266333333	15	8
14	104	35.42423	7.451888889	13	8
14	105	27.00164	5.596222222	10	6
14	106	22.80419	5.436444444	9	6
14	107	33.91872	6.2445	15	7
14	108	19.76977	5.449444444	6	6
15	1	25.72077	7.200277778	11	9
15	2	45.56875	9.590222222	20	13
15	3	23.60108	5.765444444	9	7
15	4	27.0015	7.228166667	12	9
15	5	16.74118	5.748277778	7	7
15	6	22.74844	7.748277778	12	9
15	7	43.3224	9.590222222	19	13
15	8	5.98337	2.028166667	2	2
15	9	21.50088	5.765111111	8	7
15	10	22.36978	4.684833333	8	6
15	11	2.38494	0.496166667	1	1
15	12	23.29569	5.621388889	9	7
15	13	56.18722	11.68638889	27	15
15	14	26.35908	7.197722222	11	9
15	16	30.49185	6.774111111	13	8
15	17	23.80561	7.185277778	13	9
15	18	48.66405	10.48755556	26	14
15	19	46.23355	10.48138889	25	14
15	20	60.64344	12.86211111	28	16
15	21	36.58015	6.739555556	15	8
15	22	24.78148	8.185277778	13	10
15	23	55.45413	12.67294444	27	16
15	24	25.71338	7.751722222	11	9
15	25	36.19236	4.7465	15	6
15	26	26.91341	6.699166667	12	8
15	27	24.16161	6.539333333	9	8
15	28	53.39379	12.74727778	27	16
15	29	21.70132	5.598222222	8	7
15	30	22.08987	5.756833333	8	7
15	31	51.37878	11.74866667	26	15
15	32	38.73429	6.729611111	16	8
15	33	54.45133	11.74866667	27	15
15	34	21.55916	5.748277778	8	7
15	35	20.05736	5.761277778	9	7
15	36	24.77588	6.466777778	13	8
15	37	23.64547	5.597888889	9	7
15	38	19.6883	5.903611111	7	7
15	39	50.53654	10.31105556	26	14
15	40	28.24053	7.573388889	12	9
15	41	45.55828	9.621222222	20	13
15	42	27.42273	7.879444444	12	10
15	43	50.3811	11.02283333	26	14
15	44	47.13814	10.5905	25	14
15	45	59.32458	13.87661111	28	17
15	46	32.15837	5.736166667	13	7
15	47	56.92477	11.79394444	27	15
15	48	27.99579	7.073055556	12	9
15	49	28.39746	6.834444444	13	8
15	50	29.86146	8.467555556	13	10
15	101	32.3478	6.734055556	12	8
15	102	32.29371	7.759277778	14	9
15	103	30.27255	7.573722222	13	9
15	104	30.48329	7.759277778	11	9
15	105	22.0607	5.903611111	8	7
15	106	19.83389	5.7555	9	7
15	107	28.97778	6.551888889	13	8
15	108	21.94995	5.621388889	8	7
16	1	34.79448	6.469277778	15	7
16	2	54.64246	8.859222222	24	11
16	3	23.43594	5.176222222	9	5
16	4	36.07521	6.497166667	16	7
16	5	25.81489	5.017277778	11	5
16	6	31.82215	7.017277778	16	7
16	7	52.39611	8.859222222	23	11
16	8	28.40395	5.809944444	12	6
16	9	21.33574	5.175888889	8	5
16	10	31.44349	3.953833333	12	4
16	11	28.10691	6.277944444	12	7
16	12	32.3694	4.890388889	13	5
16	13	45.54085	10.95538889	26	13
16	14	35.43279	6.466722222	15	7
16	15	30.49185	6.774111111	13	8
16	17	32.87932	6.454277778	17	7
16	18	38.01768	9.756555556	22	12
16	19	35.58718	9.750388889	21	12
16	20	49.99707	12.13111111	25	14
16	21	25.93378	6.043333333	11	6
16	22	33.85519	7.454277778	17	8
16	23	44.80776	11.94194444	26	14
16	24	18.83905	7.0555	9	7
16	25	25.54599	4.050277778	11	4
16	26	20.03908	6.002944444	10	6
16	27	33.23532	5.808333333	13	6
16	28	42.74742	12.01627778	24	14
16	29	21.53618	5.009	8	5
16	30	24.75026	4.8705	10	5
16	31	40.73241	11.01766667	23	13
16	32	28.08792	6.033388889	12	6
16	33	43.80496	11.01766667	24	13
16	34	30.63287	5.017277778	12	5
16	35	29.13107	5.030277778	13	5
16	36	33.84959	5.735777778	17	6
16	37	23.48033	5.008666667	9	5
16	38	22.34869	5.017277778	9	5
16	39	39.89017	9.580055556	22	12
16	40	18.52534	6.877166667	9	7
16	41	54.63199	8.925	24	11
16	42	36.49644	7.148444444	16	8
16	43	39.73473	10.29183333	22	12
16	44	36.49177	9.8595	21	12
16	45	48.67821	13.14561111	25	15
16	46	21.512	5.039944444	9	5
16	47	46.2784	11.06294444	24	13
16	48	37.0695	6.342055556	16	7
16	49	12.02138	2.138222222	7	2
16	50	38.93517	7.736555556	17	8
16	101	21.71127	5.9945	8	6
16	102	22.57852	7.063055556	11	7
16	103	20.55736	6.8775	10	7
16	104	23.60896	7.019722222	9	7
16	105	24.72109	5.017277778	10	5
16	106	28.9076	5.0245	13	5
16	107	12.6017	1.855666667	7	2
16	108	31.02366	4.890388889	12	5
17	1	10.38156	3.428555556	7	4
17	2	38.1597	9.574944444	18	12
17	3	25.98855	5.445611111	13	6
17	4	11.66229	3.456444444	8	4
17	5	17.15801	5.416777778	9	6
17	6	2.91498	0.0	3	0
17	7	35.91335	9.574944444	17	12
17	8	21.71771	6.221111111	12	7
17	9	23.88835	5.445277778	12	6
17	10	17.63613	4.500444444	8	5
17	11	21.42067	6.689111111	12	8
17	12	18.56204	5.437	9	6
17	13	50.43042	11.38322222	25	14
17	14	11.01987	3.426	7	4
17	15	23.80561	7.185277778	13	9
17	16	32.87932	6.454277778	17	7
17	18	51.05152	10.42672222	29	13
17	19	48.62102	10.42055556	28	13
17	20	58.79995	12.59477778	26	15
17	21	38.96762	6.419722222	19	7
17	22	2.03609	1.0	1	1
17	23	49.69733	12.36977778	25	15
17	24	28.10085	7.431888889	15	8
17	25	38.57983	4.426666667	19	5
17	26	29.30088	6.379333333	16	7
17	27	19.42796	6.354944444	9	7
17	28	51.5503	12.47994444	25	15
17	29	24.08879	5.278388889	12	6
17	30	24.47734	5.437	12	6
17	31	49.53529	11.48133333	24	14
17	32	41.12176	6.409777778	20	7
17	33	52.60784	11.48133333	25	14
17	34	16.82551	5.563888889	8	6
17	35	20.47419	5.429777778	11	6
17	36	3.78933	1.2815	3	1
17	37	26.03294	5.278055556	13	6
17	38	22.07577	5.583777778	11	6
17	39	52.92401	10.14233333	27	13
17	40	30.628	7.253555556	16	8
17	41	38.14923	9.301388889	18	12
17	42	12.08352	4.107722222	8	5
17	43	52.76857	10.85411111	27	13
17	44	49.52561	10.42177778	26	13
17	45	57.48109	13.60927778	26	16
17	46	34.54584	5.416333333	17	6
17	47	55.08128	11.52661111	25	14
17	48	12.65658	3.301333333	8	4
17	49	30.78493	6.514611111	17	7
17	50	14.52225	4.695833333	9	5
17	101	34.73527	6.414222222	16	7
17	102	34.68118	7.439444444	18	8
17	103	32.66002	7.253888889	17	8
17	104	32.87076	7.439444444	15	8
17	105	24.44817	5.583777778	12	6
17	106	20.25072	5.424	11	6
17	107	31.36525	6.232055556	17	7
17	108	17.2163	5.437	8	6
18	1	52.96668	10.44172222	27	13
18	2	40.37515	2.897333333	17	3
18	3	41.60814	8.747888889	22	11
18	4	54.24741	10.46961111	28	13
18	5	43.98709	8.719055556	24	11
18	6	49.99435	10.98972222	28	13
18	7	38.1288	2.897333333	16	3
18	8	46.57615	9.523388889	25	12
18	9	39.50794	8.747555556	21	11
18	10	49.61569	7.802722222	25	10
18	11	46.27911	9.991388889	25	13
18	12	50.5416	8.739277778	26	11
18	13	26.22323	4.705611111	11	5
18	14	53.60499	10.43916667	27	13
18	15	48.66405	10.48755556	26	14
18	16	38.01768	9.756555556	22	12
18	17	51.05152	10.42672222	29	13
18	19	4.40492	2.006166667	2	2
18	20	48.87938	15.85822222	26	18
18	21	28.64425	9.722	18	12
18	22	52.02739	11.42672222	29	14
18	23	25.49014	5.692166667	11	6
18	24	36.11356	10.73416667	21	13
18	25	28.25646	7.728944444	18	10
18	26	37.31359	9.681611111	22	12
18	27	51.40752	9.657222222	26	12
18	28	41.62973	15.74338889	25	18
18	29	39.70838	8.580666667	21	11
18	30	42.92246	8.739277778	23	11
18	31	39.61472	14.74477778	24	17
18	32	30.79839	9.712055556	19	12
18	33	42.68727	14.74477778	25	17
18	34	48.80507	8.866166667	25	11
18	35	47.30327	8.732055556	26	11
18	36	52.02179	9.708222222	29	12
18	37	41.65253	8.580333333	22	11
18	38	40.52089	8.886055556	22	11
18	39	20.57255	3.464722222	7	4
18	40	30.15665	10.55583333	20	13
18	41	40.36468	2.623777778	17	3
18	42	54.66864	11.12088889	28	14
18	43	20.41711	4.1765	7	4
18	44	17.17415	3.744166667	6	4
18	45	47.56052	16.87272222	26	19
18	46	24.22247	8.718611111	16	11
18	47	45.16071	14.79005556	25	17
18	48	55.2417	10.3145	28	13
18	49	35.92329	9.816888889	22	12
18	50	57.10737	11.709	29	14
18	101	33.34258	9.7165	19	12
18	102	34.20983	10.74172222	22	13
18	103	32.18867	10.55616667	21	13
18	104	41.78116	10.74172222	22	13
18	105	42.89329	8.886055556	23	11
18	106	47.0798	8.726277778	26	11
18	107	36.50361	9.534333333	22	12
18	108	49.19586	8.739277778	25	11
19	1	50.53618	10.43555556	26	13
19	2	37.94465	2.891166667	16	3
19	3	39.17764	8.741722222	21	11
19	4	51.81691	10.46344444	27	13
19	5	41.55659	8.712888889	23	11
19	6	47.56385	10.98355556	27	13
19	7	35.6983	2.891166667	15	3
19	8	44.14565	9.517222222	24	12
19	9	37.07744	8.741388889	20	11
19	10	47.18519	7.796555556	24	10
19	11	43.84861	9.985222222	24	13
19	12	48.1111	8.733111111	25	11
19	13	23.79273	4.699444444	10	5
19	14	51.17449	10.433	26	13
19	15	46.23355	10.48138889	25	14
19	16	35.58718	9.750388889	21	12
19	17	48.62102	10.42055556	28	13
19	18	4.40492	2.006166667	2	2
19	20	46.44888	15.85205556	25	18
19	21	26.21375	9.715833333	17	12
19	22	49.59689	11.42055556	28	14
19	23	23.05964	5.686	10	6
19	24	33.68306	10.728	20	13
19	25	25.82596	7.722777778	17	10
19	26	34.88309	9.675444444	21	12
19	27	48.97702	9.651055556	25	12
19	28	39.19923	15.73722222	24	18
19	29	37.27788	8.5745	20	11
19	30	40.49196	8.733111111	22	11
19	31	37.18422	14.73861111	23	17
19	32	28.36789	9.705888889	18	12
19	33	40.25677	14.73861111	24	17
19	34	46.37457	8.86	24	11
19	35	44.87277	8.725888889	25	11
19	36	49.59129	9.702055556	28	12
19	37	39.22203	8.574166667	21	11
19	38	38.09039	8.879888889	21	11
19	39	18.14205	3.458555556	6	4
19	40	27.72615	10.54966667	19	13
19	41	37.93418	2.617611111	16	3
19	42	52.23814	11.11472222	27	14
19	43	17.98661	4.170333333	6	4
19	44	14.74365	3.738	5	4
19	45	45.13002	16.86655556	25	19
19	46	21.79197	8.712444444	15	11
19	47	42.73021	14.78388889	24	17
19	48	52.8112	10.30833333	27	13
19	49	33.49279	9.810722222	21	12
19	50	54.67687	11.70283333	28	14
19	101	30.91208	9.710333333	18	12
19	102	31.77933	10.73555556	21	13
19	103	29.75817	10.55	20	13
19	104	39.35066	10.73555556	21	13
19	105	40.46279	8.879888889	22	11
19	106	44.6493	8.720111111	25	11
19	107	34.07311	9.528166667	21	12
19	108	46.76536	8.733111111	24	11
20	1	60.71511	12.60977778	24	15
20	2	70.55447	14.96088889	29	17
20	3	53.58753	11.12244444	25	13
20	4	61.99584	12.63766667	25	15
20	5	55.96648	11.09361111	24	13
20	6	57.74278	13.15777778	25	15
20	7	68.30812	14.96088889	28	17
20	8	58.55554	11.89794444	27	14
20	9	51.48733	11.12211111	24	13
20	10	60.03952	10.09433333	23	12
20	11	58.2585	12.36594444	27	15
20	12	60.96543	11.03088889	24	13
20	13	56.40255	17.05705556	30	19
20	14	61.35342	12.60722222	24	15
20	15	60.64344	12.86211111	28	16
20	16	49.99707	12.13111111	25	14
20	17	58.79995	12.59477778	26	15
20	18	48.87938	15.85822222	26	18
20	19	46.44888	15.85205556	25	18
20	21	40.62364	12.09655556	21	14
20	22	59.77582	13.59477778	26	16
20	23	55.66946	18.04361111	30	20
20	24	48.09295	13.10872222	24	15
20	25	40.23585	10.1035	21	12
20	26	49.29298	12.05616667	25	14
20	27	61.83135	11.94883333	24	14
20	28	14.53928	4.137833333	6	4
20	29	51.68777	10.95522222	24	13
20	30	54.90185	11.011	26	13
20	31	12.52427	3.139222222	5	3
20	32	42.77778	12.08661111	22	14
20	33	15.59682	3.139222222	6	3
20	34	59.2289	11.15777778	23	13
20	35	59.28266	11.10661111	26	13
20	36	59.77022	11.87627778	26	14
20	37	53.63192	10.95488889	25	13
20	38	52.50028	11.15777778	25	13
20	39	50.75187	15.68172222	26	18
20	40	42.13604	12.93038889	23	15
20	41	70.544	14.97822222	29	17
20	42	62.41707	13.28894444	25	16
20	43	50.59643	16.3935	26	18
20	44	47.35347	15.96116667	25	18
20	45	2.23321	0.9855	1	1
20	46	36.20186	11.09316667	19	13
20	47	4.56526	0.931833333	2	1
20	48	62.99013	12.48255556	25	15
20	49	47.90268	12.19144444	25	14
20	50	64.8558	13.87705556	26	16
20	101	45.32197	12.09105556	22	14
20	102	46.18922	13.11627778	25	15
20	103	44.16806	12.93072222	24	15
20	104	53.76055	13.11627778	25	15
20	105	54.87268	11.15777778	26	13
20	106	59.05919	11.10083333	26	13
20	107	48.483	11.90888889	25	14
20	108	59.61969	11.03088889	23	13
21	1	40.88278	6.434722222	17	7
21	2	50.31934	8.824666667	26	11
21	3	29.52424	5.141666667	11	5
21	4	42.16351	6.462611111	18	7
21	5	31.90319	4.982722222	13	5
21	6	37.91045	6.982722222	18	7
21	7	48.07299	8.824666667	25	11
21	8	34.49225	5.775388889	14	6
21	9	27.42404	5.141333333	10	5
21	10	37.53179	3.919277778	14	4
21	11	34.19521	6.243388889	14	7
21	12	38.4577	4.855833333	15	5
21	13	36.16742	10.92083333	22	13
21	14	41.52109	6.432166667	17	7
21	15	36.58015	6.739555556	15	8
21	16	25.93378	6.043333333	11	6
21	17	38.96762	6.419722222	19	7
21	18	28.64425	9.722	18	12
21	19	26.21375	9.715833333	17	12
21	20	40.62364	12.09655556	21	14
21	22	39.94349	7.419722222	19	8
21	23	35.43433	11.90738889	22	14
21	24	24.02966	6.977611111	10	7
21	25	4.92672	2.003833333	2	2
21	26	25.22969	5.925055556	11	6
21	27	39.32362	5.773777778	15	6
21	28	33.37399	11.98172222	20	14
21	29	27.62448	4.974444444	10	5
21	30	30.83856	4.835944444	12	5
21	31	31.35898	10.98311111	19	13
21	32	2.19188	0.0	1	0
21	33	34.43153	10.98311111	20	13
21	34	36.72117	4.982722222	14	5
21	35	35.21937	4.995722222	15	5
21	36	39.93789	5.701222222	19	6
21	37	29.56863	4.974111111	11	5
21	38	28.43699	4.982722222	11	5
21	39	30.51674	9.5455	18	12
21	40	18.07275	6.799277778	9	7
21	41	50.30887	8.867777778	26	11
21	42	42.58474	7.113888889	18	8
21	43	30.3613	10.25727778	18	12
21	44	27.11834	9.824944444	17	12
21	45	39.30478	13.11105556	21	15
21	46	7.22236	3.003388889	3	3
21	47	36.90497	11.02838889	20	13
21	48	43.1578	6.3075	18	7
21	49	23.83939	6.103666667	11	6
21	50	45.02347	7.702	19	8
21	101	21.25868	5.959944444	8	6
21	102	22.12593	6.985166667	11	7
21	103	20.10477	6.799611111	10	7
21	104	29.69726	6.985166667	11	7
21	105	30.80939	4.982722222	12	5
21	106	34.9959	4.989944444	15	5
21	107	24.41971	5.821111111	11	6
21	108	37.11196	4.855833333	14	5
22	1	11.35743	4.428555556	7	5
22	2	39.13557	10.57494444	18	13
22	3	26.96442	6.445611111	13	7
22	4	12.63816	4.456444444	8	5
22	5	18.13388	6.416777778	9	7
22	6	3.89085	1.0	3	1
22	7	36.88922	10.57494444	17	13
22	8	22.69358	7.221111111	12	8
22	9	24.86422	6.445277778	12	7
22	10	18.612	5.500444444	8	6
22	11	22.39654	7.689111111	12	9
22	12	19.53791	6.437	9	7
22	13	51.40629	12.38322222	25	15
22	14	11.99574	4.426	7	5
22	15	24.78148	8.185277778	13	10
22	16	33.85519	7.454277778	17	8
22	17	2.03609	1.0	1	1
22	18	52.02739	11.42672222	29	14
22	19	49.59689	11.42055556	28	14
22	20	59.77582	13.59477778	26	16
22	21	39.94349	7.419722222	19	8
22	23	50.6732	13.36977778	25	16
22	24	29.07672	8.431888889	15	9
22	25	39.5557	5.426666667	19	6
22	26	30.27675	7.379333333	16	8
22	27	20.40383	7.354944444	9	8
22	28	52.52617	13.47994444	25	16
22	29	25.06466	6.278388889	12	7
22	30	25.45321	6.437	12	7
22	31	50.51116	12.48133333	24	15
22	32	42.09763	7.409777778	20	8
22	33	53.58371	12.48133333	25	15
22	34	17.80138	6.563888889	8	7
22	35	21.45006	6.429777778	11	7
22	36	4.7652	2.2815	3	2
22	37	27.00881	6.278055556	13	7
22	38	23.05164	6.583777778	11	7
22	39	53.89988	11.14233333	27	14
22	40	31.60387	8.253555556	16	9
22	41	39.1251	10.30138889	18	13
22	42	13.05939	5.107722222	8	6
22	43	53.74444	11.85411111	27	14
22	44	50.50148	11.42177778	26	14
22	45	58.45696	14.60927778	26	17
22	46	35.52171	6.416333333	17	7
22	47	56.05715	12.52661111	25	15
22	48	13.63245	4.301333333	8	5
22	49	31.7608	7.514611111	17	8
22	50	15.49812	5.695833333	9	6
22	101	35.71114	7.414222222	16	8
22	102	35.65705	8.439444444	18	9
22	103	33.63589	8.253888889	17	9
22	104	33.84663	8.439444444	15	9
22	105	25.42404	6.583777778	12	7
22	106	21.22659	6.424	11	7
22	107	32.34112	7.232055556	17	8
22	108	18.19217	6.437	8	7
23	1	51.61249	12.38477778	23	15
23	2	28.30376	5.082722222	13	5
23	3	48.39822	10.93327778	26	13
23	4	52.89322	12.41266667	24	15
23	5	50.45878	10.90444444	23	13
23	6	48.64016	12.93277778	24	15
23	7	26.05741	5.082722222	12	5
23	8	53.36623	11.70877778	26	14
23	9	46.29802	10.93294444	25	13
23	10	50.9369	9.869333333	22	12
23	11	53.06919	12.17677778	26	15
23	12	51.86281	10.80588889	23	13
23	13	2.30786	1.013444444	1	1
23	14	52.2508	12.38222222	23	15
23	15	55.45413	12.67294444	27	16
23	16	44.80776	11.94194444	26	14
23	17	49.69733	12.36977778	25	15
23	18	25.49014	5.692166667	11	6
23	19	23.05964	5.686	10	6
23	20	55.66946	18.04361111	30	20
23	21	35.43433	11.90738889	22	14
23	22	50.6732	13.36977778	25	16
23	24	42.90364	12.91955556	25	15
23	25	35.04654	9.914333333	22	12
23	26	44.10367	11.867	26	14
23	27	52.72873	11.72383333	23	14
23	28	48.41981	17.92877778	29	20
23	29	46.49846	10.76605556	25	13
23	30	49.71254	10.786	26	13
23	31	46.4048	16.93016667	28	19
23	32	37.58847	11.89744444	23	14
23	33	49.47735	16.93016667	29	19
23	34	50.12628	10.93277778	22	13
23	35	53.77496	10.91744444	25	13
23	36	50.6676	11.65127778	25	14
23	37	48.44261	10.76572222	26	13
23	38	47.31097	10.93277778	25	13
23	39	21.62908	5.515666667	9	6
23	40	36.94673	12.74122222	24	15
23	41	28.29329	4.809166667	13	5
23	42	53.31445	13.06394444	24	16
23	43	21.47364	6.227444444	9	6
23	44	18.23068	5.795111111	8	6
23	45	54.3506	19.05811111	30	21
23	46	31.01255	10.904	20	13
23	47	51.95079	16.97544444	29	19
23	48	53.88751	12.25755556	24	15
23	49	42.71337	12.00227778	26	14
23	50	55.75318	13.65205556	25	16
23	101	40.13266	11.90188889	23	14
23	102	40.99991	12.92711111	26	15
23	103	38.97875	12.74155556	25	15
23	104	48.57124	12.92711111	26	15
23	105	49.68337	10.93277778	26	13
23	106	53.55149	10.91166667	25	13
23	107	43.29369	11.71972222	26	14
23	108	50.51707	10.80588889	22	13
24	1	30.01601	7.446888889	13	8
24	2	49.86399	9.836833333	22	12
24	3	18.65747	6.153833333	7	6
24	4	31.29674	7.474777778	14	8
24	5	21.03642	5.994888889	9	6
24	6	27.04368	7.994888889	14	8
24	7	47.61764	9.836833333	21	12
24	8	23.62548	6.787555556	10	7
24	9	16.55727	6.1535	6	6
24	10	26.66502	4.931444444	10	5
24	11	23.32844	7.255555556	10	8
24	12	27.59093	5.868	11	6
24	13	43.63673	11.933	25	14
24	14	30.65432	7.444333333	13	8
24	15	25.71338	7.751722222	11	9
24	16	18.83905	7.0555	9	7
24	17	28.10085	7.431888889	15	8
24	18	36.11356	10.73416667	21	13
24	19	33.68306	10.728	20	13
24	20	48.09295	13.10872222	24	15
24	21	24.02966	6.977611111	10	7
24	22	29.07672	8.431888889	15	9
24	23	42.90364	12.91955556	25	15
24	25	23.64187	4.984555556	10	5
24	26	2.94484	0.947444444	2	1
24	27	28.45685	6.785944444	11	7
24	28	40.8433	12.99388889	23	15
24	29	16.75771	5.986611111	6	6
24	30	19.97179	5.848111111	8	6
24	31	38.82829	11.99527778	22	14
24	32	26.1838	6.967666667	11	7
24	33	41.90084	11.99527778	23	14
24	34	25.8544	5.994888889	10	6
24	35	24.3526	6.007888889	11	6
24	36	29.07112	6.713388889	15	7
24	37	18.70186	5.986277778	7	6
24	38	17.57022	5.994888889	7	6
24	39	37.98605	10.55766667	21	13
24	40	11.03926	4.002222222	4	4
24	41	49.85352	9.859277778	22	12
24	42	31.71797	8.126055556	14	9
24	43	37.83061	11.26944444	21	13
24	44	34.58765	10.83711111	20	13
24	45	46.77409	14.12322222	24	16
24	46	19.60788	5.974222222	8	6
24	47	44.37428	12.04055556	23	14
24	48	32.29103	7.319666667	14	8
24	49	16.74466	7.115833333	9	7
24	50	34.1567	8.714166667	15	9
24	101	15.14653	2.972111111	5	3
24	102	15.09244	4.188111111	6	4
24	103	13.07128	4.002555556	5	4
24	104	14.18956	4.112666667	5	4
24	105	19.94262	5.994888889	8	6
24	106	24.12913	6.002111111	11	6
24	107	17.32498	6.833277778	9	7
24	108	26.24519	5.868	10	6
25	1	40.49499	4.441666667	17	5
25	2	49.93155	6.831611111	26	9
25	3	29.13645	3.148611111	11	3
25	4	41.77572	4.469555556	18	5
25	5	31.5154	2.989666667	13	3
25	6	37.52266	4.989666667	18	5
25	7	47.6852	6.831611111	25	9
25	8	34.10446	3.782333333	14	4
25	9	27.03625	3.148277778	10	3
25	10	37.144	1.926222222	14	2
25	11	33.80742	4.250333333	14	5
25	12	38.06991	2.862777778	15	3
25	13	35.77963	8.927777778	22	11
25	14	41.1333	4.439111111	17	5
25	15	36.19236	4.7465	15	6
25	16	25.54599	4.050277778	11	4
25	17	38.57983	4.426666667	19	5
25	18	28.25646	7.728944444	18	10
25	19	25.82596	7.722777778	17	10
25	20	40.23585	10.1035	21	12
25	21	4.92672	2.003833333	2	2
25	22	39.5557	5.426666667	19	6
25	23	35.04654	9.914333333	22	12
25	24	23.64187	4.984555556	10	5
25	26	24.8419	3.932	11	4
25	27	38.93583	3.780722222	15	4
25	28	32.9862	9.988666667	20	12
25	29	27.23669	2.981388889	10	3
25	30	30.45077	2.842888889	12	3
25	31	30.97119	8.990055556	19	11
25	32	4.20473	2.003777778	2	2
25	33	34.04374	8.990055556	20	11
25	34	36.33338	2.989666667	14	3
25	35	34.83158	3.002666667	15	3
25	36	39.5501	3.708166667	19	4
25	37	29.18084	2.981055556	11	3
25	38	28.0492	2.989666667	11	3
25	39	30.12895	7.552444444	18	10
25	40	17.68496	4.806222222	9	5
25	41	49.92108	6.874722222	26	9
25	42	42.19695	5.120833333	18	6
25	43	29.97351	8.264222222	18	10
25	44	26.73055	7.831888889	17	10
25	45	38.91699	11.118	21	13
25	46	6.83457	1.010333333	3	1
25	47	36.51718	9.035333333	20	11
25	48	42.77001	4.314444444	18	5
25	49	23.4516	4.110611111	11	4
25	50	44.63568	5.708944444	19	6
25	101	20.87089	3.966888889	8	4
25	102	21.73814	4.992111111	11	5
25	103	19.71698	4.806555556	10	5
25	104	29.30947	4.992111111	11	5
25	105	30.4216	2.989666667	12	3
25	106	34.60811	2.996888889	15	3
25	107	24.03192	3.828055556	11	4
25	108	36.72417	2.862777778	14	3
26	1	31.21604	6.394333333	14	7
26	2	51.06402	8.784277778	23	11
26	3	19.8575	5.101277778	8	5
26	4	32.49677	6.422222222	15	7
26	5	22.23645	4.942333333	10	5
26	6	28.24371	6.942333333	15	7
26	7	48.81767	8.784277778	22	11
26	8	24.82551	5.735	11	6
26	9	17.7573	5.100944444	7	5
26	10	27.86505	3.878888889	11	4
26	11	24.52847	6.203	11	7
26	12	28.79096	4.815444444	12	5
26	13	44.83676	10.88044444	26	13
26	14	31.85435	6.391777778	14	7
26	15	26.91341	6.699166667	12	8
26	16	20.03908	6.002944444	10	6
26	17	29.30088	6.379333333	16	7
26	18	37.31359	9.681611111	22	12
26	19	34.88309	9.675444444	21	12
26	20	49.29298	12.05616667	25	14
26	21	25.22969	5.925055556	11	6
26	22	30.27675	7.379333333	16	8
26	23	44.10367	11.867	26	14
26	24	2.94484	0.947444444	2	1
26	25	24.8419	3.932	11	4
26	27	29.65688	5.733388889	12	6
26	28	42.04333	11.94133333	24	14
26	29	17.95774	4.934055556	7	5
26	30	21.17182	4.795555556	9	5
26	31	40.02832	10.94272222	23	13
26	32	27.38383	5.915111111	12	6
26	33	43.10087	10.94272222	24	13
26	34	27.05443	4.942333333	11	5
26	35	25.55263	4.955333333	12	5
26	36	30.27115	5.660833333	16	6
26	37	19.90189	4.933722222	8	5
26	38	18.77025	4.942333333	8	5
26	39	39.18608	9.505111111	22	12
26	40	12.23929	2.949666667	5	3
26	41	51.05355	8.806722222	23	11
26	42	32.918	7.0735	15	8
26	43	39.03064	10.21688889	22	12
26	44	35.78768	9.784555556	21	12
26	45	47.97412	13.07066667	25	15
26	46	20.80791	4.921666667	9	5
26	47	45.57431	10.988	24	13
26	48	33.49106	6.267111111	15	7
26	49	17.94469	6.063277778	10	6
26	50	35.35673	7.661611111	16	8
26	101	16.34656	1.919555556	6	2
26	102	16.29247	3.135555556	7	3
26	103	14.27131	2.95	6	3
26	104	15.38959	3.060111111	6	3
26	105	21.14265	4.942333333	9	5
26	106	25.32916	4.949555556	12	5
26	107	18.52501	5.780722222	10	6
26	108	27.44522	4.815444444	11	5
27	1	21.34312	6.369944444	7	7
27	2	41.1911	8.759888889	16	11
27	3	26.34455	4.799666667	9	5
27	4	22.62385	6.397833333	8	7
27	5	17.51401	4.770833333	5	5
27	6	18.37079	6.917944444	8	7
27	7	38.94475	8.759888889	15	11
27	8	22.07371	5.575166667	8	6
27	9	24.24435	4.799333333	8	5
27	10	4.62508	1.981388889	2	2
27	11	21.77667	6.043166667	8	7
27	12	1.5638	1.082055556	1	1
27	13	53.46182	10.73727778	23	13
27	14	21.98143	6.367388889	7	7
27	15	24.16161	6.539333333	9	8
27	16	33.23532	5.808333333	13	6
27	17	19.42796	6.354944444	9	7
27	18	51.40752	9.657222222	26	12
27	19	48.97702	9.651055556	25	12
27	20	61.83135	11.94883333	24	14
27	21	39.32362	5.773777778	15	6
27	22	20.40383	7.354944444	9	8
27	23	52.72873	11.72383333	23	14
27	24	28.45685	6.785944444	11	7
27	25	38.93583	3.780722222	15	4
27	26	29.65688	5.733388889	12	6
27	28	54.5817	11.834	23	14
27	29	24.44479	4.632444444	8	5
27	30	24.83334	4.791055556	8	5
27	31	52.56669	10.83538889	22	13
27	32	41.47776	5.763833333	16	6
27	33	55.63924	10.83538889	23	13
27	34	3.81447	0.917944444	2	1
27	35	20.83019	4.783833333	7	5
27	36	20.39823	5.636444444	9	6
27	37	26.38894	4.632111111	9	5
27	38	22.43177	4.937833333	7	5
27	39	53.28001	9.480722222	25	12
27	40	30.984	6.607611111	12	7
27	41	41.18063	8.655444444	16	11
27	42	23.04508	7.049111111	8	8
27	43	53.12457	10.1925	25	12
27	44	49.88161	9.760166667	24	12
27	45	60.51249	12.96333333	24	15
27	46	34.90184	4.770388889	13	5
27	47	58.11268	10.88066667	23	13
27	48	23.61814	6.242722222	8	7
27	49	31.14093	5.868666667	13	6
27	50	25.48381	7.637222222	9	8
27	101	35.09127	5.768277778	12	6
27	102	35.03718	6.7935	14	7
27	103	33.01602	6.607944444	13	7
27	104	33.22676	6.7935	11	7
27	105	24.80417	4.937833333	8	5
27	106	20.60672	4.778055556	7	5
27	107	31.72125	5.586111111	13	6
27	108	2.21166	0.917944444	1	1
28	1	53.46546	12.49494444	23	15
28	2	63.30482	14.84605556	28	17
28	3	46.33788	11.00761111	24	13
28	4	54.74619	12.52283333	24	15
28	5	48.71683	10.97877778	23	13
28	6	50.49313	13.04294444	24	15
28	7	61.05847	14.84605556	27	17
28	8	51.30589	11.78311111	26	14
28	9	44.23768	11.00727778	23	13
28	10	52.78987	9.9795	22	12
28	11	51.00885	12.25111111	26	15
28	12	53.71578	10.91605556	23	13
28	13	49.1529	16.94222222	29	19
28	14	54.10377	12.49238889	23	15
28	15	53.39379	12.74727778	27	16
28	16	42.74742	12.01627778	24	14
28	17	51.5503	12.47994444	25	15
28	18	41.62973	15.74338889	25	18
28	19	39.19923	15.73722222	24	18
28	20	14.53928	4.137833333	6	4
28	21	33.37399	11.98172222	20	14
28	22	52.52617	13.47994444	25	16
28	23	48.41981	17.92877778	29	20
28	24	40.8433	12.99388889	23	15
28	25	32.9862	9.988666667	20	12
28	26	42.04333	11.94133333	24	14
28	27	54.5817	11.834	23	14
28	29	44.43812	10.84038889	23	13
28	30	47.6522	10.89616667	25	13
28	31	2.01501	0.998611111	1	1
28	32	35.52813	11.97177778	21	14
28	33	2.68073	1.001388889	1	1
28	34	51.97925	11.04294444	22	13
28	35	52.03301	10.99177778	25	13
28	36	52.52057	11.76144444	25	14
28	37	46.38227	10.84005556	24	13
28	38	45.25063	11.04294444	24	13
28	39	43.50222	15.56688889	25	18
28	40	34.88639	12.81555556	22	15
28	41	63.29435	14.86338889	28	17
28	42	55.16742	13.17411111	24	16
28	43	43.34678	16.27866667	25	18
28	44	40.10382	15.84633333	24	18
28	45	13.22042	5.152333333	6	5
28	46	28.95221	10.97833333	18	13
28	47	10.82061	3.069666667	5	3
28	48	55.74048	12.36772222	24	15
28	49	40.65303	12.07661111	24	14
28	50	57.60615	13.76222222	25	16
28	101	38.07232	11.97622222	21	14
28	102	38.93957	13.00144444	24	15
28	103	36.91841	12.81588889	23	15
28	104	46.5109	13.00144444	24	15
28	105	47.62303	11.04294444	25	13
28	106	51.80954	10.986	25	13
28	107	41.23335	11.79405556	24	14
28	108	52.37004	10.91605556	22	13
29	1	26.00395	5.293388889	10	6
29	2	45.85193	7.683333333	19	10
29	3	3.02796	2.167222222	2	2
29	4	27.28468	5.321277778	11	6
29	5	17.02436	3.841388889	6	4
29	6	23.03162	5.841388889	11	6
29	7	43.60558	7.683333333	18	10
29	8	19.61342	4.634055556	7	5
29	9	0.92776	0.0	1	0
29	10	22.65296	2.777944444	7	3
29	11	19.31638	5.102055556	7	6
29	12	23.57887	3.7145	8	4
29	13	47.23155	9.7795	25	12
29	14	26.64226	5.290833333	10	6
29	15	21.70132	5.598222222	8	7
29	16	21.53618	5.009	8	5
29	17	24.08879	5.278388889	12	6
29	18	39.70838	8.580666667	21	11
29	19	37.27788	8.5745	20	11
29	20	51.68777	10.95522222	24	13
29	21	27.62448	4.974444444	10	5
29	22	25.06466	6.278388889	12	7
29	23	46.49846	10.76605556	25	13
29	24	16.75771	5.986611111	6	6
29	25	27.23669	2.981388889	10	3
29	26	17.95774	4.934055556	7	5
29	27	24.44479	4.632444444	8	5
29	28	44.43812	10.84038889	23	13
29	30	15.95973	3.694611111	5	4
29	31	42.42311	9.841777778	22	12
29	32	29.77862	4.9645	11	5
29	33	45.49566	9.841777778	23	12
29	34	21.84234	3.841388889	7	4
29	35	20.34054	3.854388889	8	4
29	36	25.05906	4.559888889	12	5
29	37	3.07235	1.999666667	2	2
29	38	13.55816	3.841388889	4	4
29	39	41.58087	8.404166667	21	11
29	40	19.28486	5.808277778	7	6
29	41	45.84146	7.856111111	19	10
29	42	27.70591	5.972555556	11	7
29	43	41.42543	9.115944444	21	11
29	44	38.18247	8.683611111	20	11
29	45	50.36891	11.96972222	24	14
29	46	23.2027	3.971055556	8	4
29	47	47.9691	9.887055556	23	12
29	48	28.27897	5.166166667	11	6
29	49	19.44179	5.069333333	8	5
29	50	30.14464	6.560666667	12	7
29	101	23.39213	4.968944444	7	5
29	102	23.33804	5.994166667	9	6
29	103	21.31688	5.808611111	8	6
29	104	21.52762	5.994166667	6	6
29	105	15.93056	3.841388889	5	4
29	106	20.11707	3.848611111	8	4
29	107	20.02211	4.786777778	8	5
29	108	22.23313	3.7145	7	4
30	1	26.3925	5.452	10	6
30	2	46.24048	7.841944444	19	10
30	3	17.85949	3.861833333	6	4
30	4	27.67323	5.479888889	11	6
30	5	17.41291	4.0	6	4
30	6	23.42017	6.0	11	6
30	7	43.99413	7.841944444	18	10
30	8	20.00197	4.792666667	7	5
30	9	15.75929	3.8615	5	4
30	10	23.04151	2.936555556	7	3
30	11	19.70493	5.260666667	7	6
30	12	23.96742	3.873111111	8	4
30	13	50.44563	9.799444444	26	12
30	14	27.03081	5.449444444	10	6
30	15	22.08987	5.756833333	8	7
30	16	24.75026	4.8705	10	5
30	17	24.47734	5.437	12	6
30	18	42.92246	8.739277778	23	11
30	19	40.49196	8.733111111	22	11
30	20	54.90185	11.011	26	13
30	21	30.83856	4.835944444	12	5
30	22	25.45321	6.437	12	7
30	23	49.71254	10.786	26	13
30	24	19.97179	5.848111111	8	6
30	25	30.45077	2.842888889	12	3
30	26	21.17182	4.795555556	9	5
30	27	24.83334	4.791055556	8	5
30	28	47.6522	10.89616667	25	13
30	29	15.95973	3.694611111	5	4
30	31	45.63719	9.897555556	24	12
30	32	32.9927	4.826	13	5
30	33	48.70974	9.897555556	25	12
30	34	22.23089	4.0	7	4
30	35	20.72909	4.013	8	4
30	36	25.44761	4.7185	12	5
30	37	17.90388	3.694277778	6	4
30	38	3.32227	1.853222222	2	2
30	39	44.79495	8.558555556	23	11
30	40	22.49894	5.669777778	9	6
30	41	46.23001	7.717611111	19	10
30	42	28.09446	6.131166667	11	7
30	43	44.63951	9.270333333	23	11
30	44	41.39655	8.838	22	11
30	45	53.58299	12.0255	26	14
30	46	26.41678	3.832555556	10	4
30	47	51.18318	9.942833333	25	12
30	48	28.66752	5.324777778	11	6
30	49	22.65587	4.930833333	10	5
30	50	30.53319	6.719277778	12	7
30	101	26.60621	4.830444444	9	5
30	102	26.55212	5.855666667	11	6
30	103	24.53096	5.670111111	10	6
30	104	24.7417	5.855666667	8	6
30	105	0.84334	0.0	1	0
30	106	20.50562	4.007222222	8	4
30	107	23.23619	4.648277778	10	5
30	108	22.62168	3.873111111	7	4
31	1	51.45045	11.49633333	22	14
31	2	61.28981	13.84744444	27	16
31	3	44.32287	10.009	23	12
31	4	52.73118	11.52422222	23	14
31	5	46.70182	9.980166667	22	12
31	6	48.47812	12.04433333	23	14
31	7	59.04346	13.84744444	26	16
31	8	49.29088	10.7845	25	13
31	9	42.22267	10.00866667	22	12
31	10	50.77486	8.980888889	21	11
31	11	48.99384	11.2525	25	14
31	12	51.70077	9.917444444	22	12
31	13	47.13789	15.94361111	28	18
31	14	52.08876	11.49377778	22	14
31	15	51.37878	11.74866667	26	15
31	16	40.73241	11.01766667	23	13
31	17	49.53529	11.48133333	24	14
31	18	39.61472	14.74477778	24	17
31	19	37.18422	14.73861111	23	17
31	20	12.52427	3.139222222	5	3
31	21	31.35898	10.98311111	19	13
31	22	50.51116	12.48133333	24	15
31	23	46.4048	16.93016667	28	19
31	24	38.82829	11.99527778	22	14
31	25	30.97119	8.990055556	19	11
31	26	40.02832	10.94272222	23	13
31	27	52.56669	10.83538889	22	13
31	28	2.01501	0.998611111	1	1
31	29	42.42311	9.841777778	22	12
31	30	45.63719	9.897555556	24	12
31	32	33.51312	10.97316667	20	13
31	33	3.07255	0.0	1	0
31	34	49.96424	10.04433333	21	12
31	35	50.018	9.993166667	24	12
31	36	50.50556	10.76283333	24	13
31	37	44.36726	9.841444444	23	12
31	38	43.23562	10.04433333	23	12
31	39	41.48721	14.56827778	24	17
31	40	32.87138	11.81694444	21	14
31	41	61.27934	13.86477778	27	16
31	42	53.15241	12.1755	23	15
31	43	41.33177	15.28005556	24	17
31	44	38.08881	14.84772222	23	17
31	45	11.20541	4.153722222	5	4
31	46	26.9372	9.979722222	17	12
31	47	8.8056	2.071055556	4	2
31	48	53.72547	11.36911111	23	14
31	49	38.63802	11.078	23	13
31	50	55.59114	12.76361111	24	15
31	101	36.05731	10.97761111	20	13
31	102	36.92456	12.00283333	23	14
31	103	34.9034	11.81727778	22	14
31	104	44.49589	12.00283333	23	14
31	105	45.60802	10.04433333	24	12
31	106	49.79453	9.987388889	24	12
31	107	39.21834	10.79544444	23	13
31	108	50.35503	9.917444444	21	12
32	1	43.03692	6.424777778	18	7
32	2	52.47348	8.814722222	27	11
32	3	31.67838	5.131722222	12	5
32	4	44.31765	6.452666667	19	7
32	5	34.05733	4.972777778	14	5
32	6	40.06459	6.972777778	19	7
32	7	50.22713	8.814722222	26	11
32	8	36.64639	5.765444444	15	6
32	9	29.57818	5.131388889	11	5
32	10	39.68593	3.909333333	15	4
32	11	36.34935	6.233444444	15	7
32	12	40.61184	4.845888889	16	5
32	13	38.32156	10.91088889	23	13
32	14	43.67523	6.422222222	18	7
32	15	38.73429	6.729611111	16	8
32	16	28.08792	6.033388889	12	6
32	17	41.12176	6.409777778	20	7
32	18	30.79839	9.712055556	19	12
32	19	28.36789	9.705888889	18	12
32	20	42.77778	12.08661111	22	14
32	21	2.19188	0.0	1	0
32	22	42.09763	7.409777778	20	8
32	23	37.58847	11.89744444	23	14
32	24	26.1838	6.967666667	11	7
32	25	4.20473	2.003777778	2	2
32	26	27.38383	5.915111111	12	6
32	27	41.47776	5.763833333	16	6
32	28	35.52813	11.97177778	21	14
32	29	29.77862	4.9645	11	5
32	30	32.9927	4.826	13	5
32	31	33.51312	10.97316667	20	13
32	33	36.58567	10.97316667	21	13
32	34	38.87531	4.972777778	15	5
32	35	37.37351	4.985777778	16	5
32	36	42.09203	5.691277778	20	6
32	37	31.72277	4.964166667	12	5
32	38	30.59113	4.972777778	12	5
32	39	32.67088	9.535555556	19	12
32	40	20.22689	6.789333333	10	7
32	41	52.46301	8.857833333	27	11
32	42	44.73888	7.103944444	19	8
32	43	32.51544	10.24733333	19	12
32	44	29.27248	9.815	18	12
32	45	41.45892	13.10111111	22	15
32	46	9.3765	2.993444444	4	3
32	47	39.05911	11.01844444	21	13
32	48	45.31194	6.297555556	19	7
32	49	25.99353	6.093722222	12	6
32	50	47.17761	7.692055556	20	8
32	101	23.41282	5.95	9	6
32	102	24.28007	6.975222222	12	7
32	103	22.25891	6.789666667	11	7
32	104	31.8514	6.975222222	12	7
32	105	32.96353	4.972777778	13	5
32	106	37.15004	4.98	16	5
32	107	26.57385	5.811166667	12	6
32	108	39.2661	4.845888889	15	5
33	1	54.523	11.49633333	23	14
33	2	64.36236	13.84744444	28	16
33	3	47.39542	10.009	24	12
33	4	55.80373	11.52422222	24	14
33	5	49.77437	9.980166667	23	12
33	6	51.55067	12.04433333	24	14
33	7	62.11601	13.84744444	27	16
33	8	52.36343	10.7845	26	13
33	9	45.29522	10.00866667	23	12
33	10	53.84741	8.980888889	22	11
33	11	52.06639	11.2525	26	14
33	12	54.77332	9.917444444	23	12
33	13	50.21044	15.94361111	29	18
33	14	55.16131	11.49377778	23	14
33	15	54.45133	11.74866667	27	15
33	16	43.80496	11.01766667	24	13
33	17	52.60784	11.48133333	25	14
33	18	42.68727	14.74477778	25	17
33	19	40.25677	14.73861111	24	17
33	20	15.59682	3.139222222	6	3
33	21	34.43153	10.98311111	20	13
33	22	53.58371	12.48133333	25	15
33	23	49.47735	16.93016667	29	19
33	24	41.90084	11.99527778	23	14
33	25	34.04374	8.990055556	20	11
33	26	43.10087	10.94272222	24	13
33	27	55.63924	10.83538889	23	13
33	28	2.68073	1.001388889	1	1
33	29	45.49566	9.841777778	23	12
33	30	48.70974	9.897555556	25	12
33	31	3.07255	0.0	1	0
33	32	36.58567	10.97316667	21	13
33	34	53.03679	10.04433333	22	12
33	35	53.09055	9.993166667	25	12
33	36	53.57811	10.76283333	25	13
33	37	47.43981	9.841444444	24	12
33	38	46.30817	10.04433333	24	12
33	39	44.55976	14.56827778	25	17
33	40	35.94393	11.81694444	22	14
33	41	64.35189	13.86477778	28	16
33	42	56.22496	12.1755	24	15
33	43	44.40432	15.28005556	25	17
33	44	41.16136	14.84772222	24	17
33	45	14.27796	4.153722222	6	4
33	46	30.00975	9.979722222	18	12
33	47	11.87815	2.071055556	5	2
33	48	56.79802	11.36911111	24	14
33	49	41.71057	11.078	24	13
33	50	58.66369	12.76361111	25	15
33	101	39.12986	10.97761111	21	13
33	102	39.99711	12.00283333	24	14
33	103	37.97595	11.81727778	23	14
33	104	47.56844	12.00283333	24	14
33	105	48.68057	10.04433333	25	12
33	106	52.86708	9.987388889	25	12
33	107	42.29089	10.79544444	24	13
33	108	53.42758	9.917444444	22	12
34	1	18.74067	5.578888889	6	6
34	2	38.58865	7.968833333	15	10
34	3	23.7421	4.008611111	8	4
34	4	20.0214	5.606777778	7	6
34	5	14.91156	3.979777778	4	4
34	6	15.76834	6.126888889	7	6
34	7	36.3423	7.968833333	14	10
34	8	19.47126	4.784111111	7	5
34	9	21.6419	4.008277778	7	4
34	10	2.02264	0.936555556	1	1
34	11	19.17422	5.252111111	7	6
34	12	2.94855	0.0	2	0
34	13	50.85937	9.946222222	22	12
34	14	19.37898	5.576333333	6	6
34	15	21.55916	5.748277778	8	7
34	16	30.63287	5.017277778	12	5
34	17	16.82551	5.563888889	8	6
34	18	48.80507	8.866166667	25	11
34	19	46.37457	8.86	24	11
34	20	59.2289	11.15777778	23	13
34	21	36.72117	4.982722222	14	5
34	22	17.80138	6.563888889	8	7
34	23	50.12628	10.93277778	22	13
34	24	25.8544	5.994888889	10	6
34	25	36.33338	2.989666667	14	3
34	26	27.05443	4.942333333	11	5
34	27	3.81447	0.917944444	2	1
34	28	51.97925	11.04294444	22	13
34	29	21.84234	3.841388889	7	4
34	30	22.23089	4.0	7	4
34	31	49.96424	10.04433333	21	12
34	32	38.87531	4.972777778	15	5
34	33	53.03679	10.04433333	22	12
34	35	18.22774	3.992777778	6	4
34	36	17.79578	4.845388889	8	5
34	37	23.78649	3.841055556	8	4
34	38	19.82932	4.146777778	6	4
34	39	50.67756	8.689666667	24	11
34	40	28.38155	5.816555556	11	6
34	41	38.57818	7.864388889	15	10
34	42	20.44263	6.258055556	7	7
34	43	50.52212	9.401444444	24	11
34	44	47.27916	8.969111111	23	11
34	45	57.91004	12.17227778	23	14
34	46	32.29939	3.979333333	12	4
34	47	55.51023	10.08961111	22	12
34	48	21.01569	5.451666667	7	6
34	49	28.53848	5.077611111	12	5
34	50	22.88136	6.846166667	8	7
34	101	32.48882	4.977222222	11	5
34	102	32.43473	6.002444444	13	6
34	103	30.41357	5.816888889	12	6
34	104	30.62431	6.002444444	10	6
34	105	22.20172	4.146777778	7	4
34	106	18.00427	3.987	6	4
34	107	29.1188	4.795055556	12	5
34	108	1.60281	0.0	1	0
35	1	22.38935	5.444777778	9	6
35	2	42.23733	7.834722222	18	10
35	3	22.2403	4.021611111	9	4
35	4	23.67008	5.472666667	10	6
35	5	4.39684	2.013	3	2
35	6	19.41702	5.992777778	10	6
35	7	39.99098	7.834722222	17	10
35	8	17.96946	4.797111111	8	5
35	9	20.1401	4.021277778	8	4
35	10	19.03836	2.929333333	6	3
35	11	17.67242	5.265111111	8	6
35	12	19.96427	3.865888889	7	4
35	13	54.50805	9.930888889	25	12
35	14	23.02766	5.442222222	9	6
35	15	20.05736	5.761277778	9	7
35	16	29.13107	5.030277778	13	5
35	17	20.47419	5.429777778	11	6
35	18	47.30327	8.732055556	26	11
35	19	44.87277	8.725888889	25	11
35	20	59.28266	11.10661111	26	13
35	21	35.21937	4.995722222	15	5
35	22	21.45006	6.429777778	11	7
35	23	53.77496	10.91744444	25	13
35	24	24.3526	6.007888889	11	6
35	25	34.83158	3.002666667	15	3
35	26	25.55263	4.955333333	12	5
35	27	20.83019	4.783833333	7	5
35	28	52.03301	10.99177778	25	13
35	29	20.34054	3.854388889	8	4
35	30	20.72909	4.013	8	4
35	31	50.018	9.993166667	24	12
35	32	37.37351	4.985777778	16	5
35	33	53.09055	9.993166667	25	12
35	34	18.22774	3.992777778	6	4
35	36	21.44446	4.711277778	11	5
35	37	22.28469	3.854055556	9	4
35	38	18.32752	4.159777778	7	4
35	39	49.17576	8.555555556	26	11
35	40	26.87975	5.829555556	12	6
35	41	42.22686	7.877388889	18	10
35	42	24.09131	6.123944444	10	7
35	43	49.02032	9.267333333	26	11
35	44	45.77736	8.835	25	11
35	45	57.9638	12.12111111	26	14
35	46	30.79759	3.992333333	13	4
35	47	55.56399	10.03844444	25	12
35	48	24.66437	5.317555556	10	6
35	49	27.03668	5.090611111	13	5
35	50	26.53004	6.712055556	11	7
35	101	30.98702	4.990222222	12	5
35	102	30.93293	6.015444444	14	6
35	103	28.91177	5.829888889	13	6
35	104	29.12251	6.015444444	11	6
35	105	20.69992	4.159777778	8	4
35	106	1.06027	0.0	1	0
35	107	27.617	4.808055556	13	5
35	108	18.61853	3.865888889	6	4
36	1	11.35183	2.710055556	7	3
36	2	39.12997	8.856444444	18	11
36	3	26.95882	4.727111111	13	5
36	4	12.63256	2.737944444	8	3
[truncated: 1,307 more rows]
