# Supplementary material for: Modeling workplace contact networks: The effects of organizational structure, architecture, and reporting errors on epidemic predictions
Source: Netw Sci (Camb Univ Press). Author manuscript; Available in PMC 2015 Nov 30. (PMC4663701; doi:10.1017/nws.2015.22)
Supplement: Suppl 2 [file NIHMS677490-supplement-Suppl_2.zip › Potteretal_NWS_2015/data_contacts_incl_zeros.csv]

day	id1	id2	duration	kind
1	1	2	0	0
1	1	3	0	0
1	1	4	0	0
1	1	5	0	0
1	1	6	0	0
1	1	7	0	0
1	1	8	0	0
1	1	9	0	0
1	1	10	0	0
1	1	11	0	0
1	1	12	0	0
1	1	13	0	0
1	1	14	0	0
1	1	15	0	0
1	1	16	0	0
1	1	17	0	0
1	1	18	0	0
1	1	19	0	0
1	1	20	0	0
1	1	21	0	0
1	1	22	0	0
1	1	23	0	0
1	1	24	0	0
1	1	25	0	0
1	1	26	0	0
1	1	27	0	0
1	1	28	0	0
1	1	29	0	0
1	1	30	0	0
1	1	31	0	0
1	1	32	0	0
1	1	33	0	0
1	1	34	0	0
1	1	35	0	0
1	1	36	0	0
1	1	37	0	0
1	1	38	0	0
1	1	39	0	0
1	1	40	0	0
1	1	41	0	0
1	1	42	0	0
1	1	43	0	0
1	1	44	0	0
1	1	45	0	0
1	1	46	0	0
1	1	47	0	0
1	1	48	0	0
1	1	49	0	0
1	1	50	0	0
1	2	1	0	0
1	2	3	0	0
1	2	4	0	0
1	2	5	0	0
1	2	6	0	0
1	2	7	30	3
1	2	8	0	0
1	2	9	0	0
1	2	10	0	0
1	2	11	0	0
1	2	12	0	0
1	2	13	5	1
1	2	14	0	0
1	2	15	0	0
1	2	16	0	0
1	2	17	0	0
1	2	18	0	0
1	2	19	5	1
1	2	20	0	0
1	2	21	0	0
1	2	22	0	0
1	2	23	30	1
1	2	24	0	0
1	2	25	0	0
1	2	26	0	0
1	2	27	0	0
1	2	28	0	0
1	2	29	0	0
1	2	30	0	0
1	2	31	0	0
1	2	32	0	0
1	2	33	0	0
1	2	34	0	0
1	2	35	0	0
1	2	36	0	0
1	2	37	0	0
1	2	38	0	0
1	2	39	0	0
1	2	40	0	0
1	2	41	0	0
1	2	42	0	0
1	2	43	0	0
1	2	44	15	1
1	2	45	0	0
1	2	46	0	0
1	2	47	0	0
1	2	48	0	0
1	2	49	0	0
1	2	50	0	0
1	3	1	0	0
1	3	2	0	0
1	3	4	0	0
1	3	5	0	0
1	3	6	0	0
1	3	7	0	0
1	3	8	0	0
1	3	9	180	3
1	3	10	0	0
1	3	11	0	0
1	3	12	0	0
1	3	13	0	0
1	3	14	0	0
1	3	15	0	0
1	3	16	0	0
1	3	17	0	0
1	3	18	0	0
1	3	19	0	0
1	3	20	0	0
1	3	21	60	1
1	3	22	0	0
1	3	23	0	0
1	3	24	0	0
1	3	25	30	1
1	3	26	1	1
1	3	27	0	0
1	3	28	0	0
1	3	29	30	1
1	3	30	0	0
1	3	31	0	0
1	3	32	60	1
1	3	33	0	0
1	3	34	0	0
1	3	35	0	0
1	3	36	0	0
1	3	37	0	0
1	3	38	0	0
1	3	39	0	0
1	3	40	0	0
1	3	41	0	0
1	3	42	0	0
1	3	43	0	0
1	3	44	0	0
1	3	45	0	0
1	3	46	0	0
1	3	47	0	0
1	3	48	0	0
1	3	49	1	1
1	3	50	0	0
1	4	1	0	0
1	4	2	0	0
1	4	3	0	0
1	4	5	0	0
1	4	6	20	1
1	4	7	0	0
1	4	8	5	1
1	4	9	0	0
1	4	10	0	0
1	4	11	0	0
1	4	12	0	0
1	4	13	0	0
1	4	14	5	1
1	4	15	0	0
1	4	16	0	0
1	4	17	5	1
1	4	18	0	0
1	4	19	0	0
1	4	20	0	0
1	4	21	0	0
1	4	22	30	1
1	4	23	0	0
1	4	24	0	0
1	4	25	0	0
1	4	26	10	1
1	4	27	0	0
1	4	28	0	0
1	4	29	0	0
1	4	30	0	0
1	4	31	0	0
1	4	32	0	0
1	4	33	0	0
1	4	34	0	0
1	4	35	0	0
1	4	36	0	0
1	4	37	0	0
1	4	38	0	0
1	4	39	0	0
1	4	40	0	0
1	4	41	0	0
1	4	42	10	1
1	4	43	0	0
1	4	44	0	0
1	4	45	0	0
1	4	46	0	0
1	4	47	0	0
1	4	48	15	1
1	4	49	0	0
1	4	50	0	0
1	5	1	0	0
1	5	2	0	0
1	5	3	0	0
1	5	4	0	0
1	5	6	60	1
1	5	7	0	0
1	5	8	0	0
1	5	9	0	0
1	5	10	5	1
1	5	11	0	0
1	5	12	0	0
1	5	13	0	0
1	5	14	60	1
1	5	15	0	0
1	5	16	0	0
1	5	17	60	1
1	5	18	0	0
1	5	19	0	0
1	5	20	0	0
1	5	21	0	0
1	5	22	0	0
1	5	23	0	0
1	5	24	67	1
1	5	25	0	0
1	5	26	0	0
1	5	27	0	0
1	5	28	0	0
1	5	29	0	0
1	5	30	0	0
1	5	31	0	0
1	5	32	0	0
1	5	33	0	0
1	5	34	0	0
1	5	35	5	1
1	5	36	0	0
1	5	37	0	0
1	5	38	0	0
1	5	39	0	0
1	5	40	0	0
1	5	41	0	0
1	5	42	0	0
1	5	43	0	0
1	5	44	0	0
1	5	45	0	0
1	5	46	0	0
1	5	47	0	0
1	5	48	0	0
1	5	49	0	0
1	5	50	0	0
1	6	1	0	0
1	6	2	0	0
1	6	3	0	0
1	6	4	15	1
1	6	5	55	1
1	6	7	0	0
1	6	8	3	1
1	6	9	0	0
1	6	10	16	1
1	6	11	0	0
1	6	12	0	0
1	6	13	0	0
1	6	14	55	1
1	6	15	0	0
1	6	16	0	0
1	6	17	77	1
1	6	18	0	0
1	6	19	0	0
1	6	20	0	0
1	6	21	5	1
1	6	22	3	1
1	6	23	0	0
1	6	24	75	1
1	6	25	0	0
1	6	26	0	0
1	6	27	0	0
1	6	28	0	0
1	6	29	0	0
1	6	30	0	0
1	6	31	0	0
1	6	32	0	0
1	6	33	0	0
1	6	34	0	0
1	6	35	0	0
1	6	36	0	0
1	6	37	0	0
1	6	38	0	0
1	6	39	0	0
1	6	40	0	0
1	6	41	0	0
1	6	42	0	0
1	6	43	0	0
1	6	44	0	0
1	6	45	0	0
1	6	46	0	0
1	6	47	0	0
1	6	48	20	1
1	6	49	0	0
1	6	50	0	0
1	7	1	0	0
1	7	2	90	3
1	7	3	0	0
1	7	4	0	0
1	7	5	0	0
1	7	6	0	0
1	7	8	0	0
1	7	9	0	0
1	7	10	0	0
1	7	11	0	0
1	7	12	0	0
1	7	13	90	3
1	7	14	0	0
1	7	15	0	0
1	7	16	0	0
1	7	17	0	0
1	7	18	0	0
1	7	19	90	3
1	7	20	0	0
1	7	21	0	0
1	7	22	0	0
1	7	23	90	3
1	7	24	0	0
1	7	25	0	0
1	7	26	0	0
1	7	27	0	0
1	7	28	0	0
1	7	29	0	0
1	7	30	0	0
1	7	31	0	0
1	7	32	0	0
1	7	33	0	0
1	7	34	0	0
1	7	35	0	0
1	7	36	0	0
1	7	37	0	0
1	7	38	0	0
1	7	39	0	0
1	7	40	0	0
1	7	41	90	3
1	7	42	0	0
1	7	43	0	0
1	7	44	0	0
1	7	45	0	0
1	7	46	0	0
1	7	47	0	0
1	7	48	0	0
1	7	49	0	0
1	7	50	0	0
1	8	1	0	0
1	8	2	0	0
1	8	3	0	0
1	8	4	1	1
1	8	5	1	1
1	8	6	3	1
1	8	7	0	0
1	8	9	0	0
1	8	10	0	0
1	8	11	0	0
1	8	12	0	0
1	8	13	0	0
1	8	14	0	0
1	8	15	0	0
1	8	16	0	0
1	8	17	0	0
1	8	18	0	0
1	8	19	0	0
1	8	20	0	0
1	8	21	0	0
1	8	22	0	0
1	8	23	0	0
1	8	24	2	1
1	8	25	0	0
1	8	26	1	1
1	8	27	0	0
1	8	28	0	0
1	8	29	0	0
1	8	30	2	1
1	8	31	0	0
1	8	32	0	0
1	8	33	0	0
1	8	34	0	0
1	8	35	2	1
1	8	36	0	0
1	8	37	0	0
1	8	38	0	0
1	8	39	0	0
1	8	40	0	0
1	8	41	0	0
1	8	42	1	1
1	8	43	0	0
1	8	44	0	0
1	8	45	0	0
1	8	46	0	0
1	8	47	0	0
1	8	48	0	0
1	8	49	0	0
1	8	50	0	0
1	9	1	0	0
1	9	2	0	0
1	9	3	90	3
1	9	4	0	0
1	9	5	0	0
1	9	6	0	0
1	9	7	0	0
1	9	8	0	0
1	9	10	0	0
1	9	11	0	0
1	9	12	0	0
1	9	13	0	0
1	9	14	0	0
1	9	15	0	0
1	9	16	0	0
1	9	17	0	0
1	9	18	0	0
1	9	19	0	0
1	9	20	0	0
1	9	21	60	1
1	9	22	0	0
1	9	23	0	0
1	9	24	0	0
1	9	25	50	1
1	9	26	0	0
1	9	27	0	0
1	9	28	0	0
1	9	29	30	1
1	9	30	0	0
1	9	31	0	0
1	9	32	60	1
1	9	33	0	0
1	9	34	0	0
1	9	35	0	0
1	9	36	0	0
1	9	37	0	0
1	9	38	0	0
1	9	39	0	0
1	9	40	0	0
1	9	41	0	0
1	9	42	0	0
1	9	43	0	0
1	9	44	0	0
1	9	45	0	0
1	9	46	0	0
1	9	47	2	1
1	9	48	0	0
1	9	49	0	0
1	9	50	0	0
1	10	1	0	0
1	10	2	0	0
1	10	3	0	0
1	10	4	0	0
1	10	5	10	1
1	10	6	15	1
1	10	7	0	0
1	10	8	0	0
1	10	9	0	0
1	10	11	0	0
1	10	12	0	0
1	10	13	1	1
1	10	14	5	1
1	10	15	0	0
1	10	16	0	0
1	10	17	15	1
1	10	18	0	0
1	10	19	0	0
1	10	20	0	0
1	10	21	0	0
1	10	22	0	0
1	10	23	0	0
1	10	24	10	1
1	10	25	0	0
1	10	26	2	1
1	10	27	0	0
1	10	28	0	0
1	10	29	0	0
1	10	30	0	0
1	10	31	0	0
1	10	32	0	0
1	10	33	0	0
1	10	34	0	0
1	10	35	0	0
1	10	36	0	0
1	10	37	0	0
1	10	38	0	0
1	10	39	0	0
1	10	40	0	0
1	10	41	0	0
1	10	42	0	0
1	10	43	0	0
1	10	44	0	0
1	10	45	0	0
1	10	46	0	0
1	10	47	0	0
1	10	48	30	1
1	10	49	0	0
1	10	50	60	3
1	11	1	0	0
1	11	2	0	0
1	11	3	0	0
1	11	4	0	0
1	11	5	0	0
1	11	6	0	0
1	11	7	0	0
1	11	8	0	0
1	11	9	0	0
1	11	10	0	0
1	11	12	0	0
1	11	13	0	0
1	11	14	0	0
1	11	15	0	0
1	11	16	0	0
1	11	17	0	0
1	11	18	0	0
1	11	19	0	0
1	11	20	0	0
1	11	21	0	0
1	11	22	0	0
1	11	23	0	0
1	11	24	0	0
1	11	25	0	0
1	11	26	0	0
1	11	27	0	0
1	11	28	0	0
1	11	29	0	0
1	11	30	0	0
1	11	31	0	0
1	11	32	0	0
1	11	33	0	0
1	11	34	0	0
1	11	35	0	0
1	11	36	0	0
1	11	37	0	0
1	11	38	0	0
1	11	39	0	0
1	11	40	0	0
1	11	41	0	0
1	11	42	0	0
1	11	43	0	0
1	11	44	0	0
1	11	45	0	0
1	11	46	0	0
1	11	47	0	0
1	11	48	0	0
1	11	49	0	0
1	11	50	0	0
1	12	1	0	0
1	12	2	0	0
1	12	3	0	0
1	12	4	0	0
1	12	5	5	3
1	12	6	5	1
1	12	7	0	0
1	12	8	0	0
1	12	9	0	0
1	12	10	0	0
1	12	11	0	0
1	12	13	0	0
1	12	14	0	0
1	12	15	0	0
1	12	16	0	0
1	12	17	0	0
1	12	18	0	0
1	12	19	0	0
1	12	20	0	0
1	12	21	0	0
1	12	22	0	0
1	12	23	0	0
1	12	24	0	0
1	12	25	0	0
1	12	26	0	0
1	12	27	0	0
1	12	28	0	0
1	12	29	0	0
1	12	30	0	0
1	12	31	0	0
1	12	32	0	0
1	12	33	0	0
1	12	34	0	0
1	12	35	0	0
1	12	36	0	0
1	12	37	0	0
1	12	38	0	0
1	12	39	0	0
1	12	40	0	0
1	12	41	0	0
1	12	42	0	0
1	12	43	0	0
1	12	44	0	0
1	12	45	0	0
1	12	46	0	0
1	12	47	0	0
1	12	48	0	0
1	12	49	0	0
1	12	50	0	0
1	13	1	0	0
1	13	2	15	1
1	13	3	0	0
1	13	4	0	0
1	13	5	0	0
1	13	6	0	0
1	13	7	15	3
1	13	8	0	0
1	13	9	0	0
1	13	10	0	0
1	13	11	0	0
1	13	12	0	0
1	13	14	0	0
1	13	15	0	0
1	13	16	0	0
1	13	17	0	0
1	13	18	0	0
1	13	19	15	1
1	13	20	0	0
1	13	21	0	0
1	13	22	0	0
1	13	23	45	1
1	13	24	0	0
1	13	25	0	0
1	13	26	0	0
1	13	27	0	0
1	13	28	0	0
1	13	29	0	0
1	13	30	0	0
1	13	31	0	0
1	13	32	0	0
1	13	33	0	0
1	13	34	0	0
1	13	35	0	0
1	13	36	0	0
1	13	37	0	0
1	13	38	0	0
1	13	39	0	0
1	13	40	0	0
1	13	41	0	0
1	13	42	0	0
1	13	43	0	0
1	13	44	0	0
1	13	45	0	0
1	13	46	0	0
1	13	47	0	0
1	13	48	0	0
1	13	49	0	0
1	13	50	0	0
1	14	1	0	0
1	14	2	0	0
1	14	3	0	0
1	14	4	10	1
1	14	5	50	1
1	14	6	50	1
1	14	7	0	0
1	14	8	0	0
1	14	9	0	0
1	14	10	10	1
1	14	11	0	0
1	14	12	0	0
1	14	13	0	0
1	14	15	0	0
1	14	16	0	0
1	14	17	50	1
1	14	18	0	0
1	14	19	0	0
1	14	20	0	0
1	14	21	0	0
1	14	22	0	0
1	14	23	0	0
1	14	24	45	1
1	14	25	0	0
1	14	26	10	1
1	14	27	0	0
1	14	28	0	0
1	14	29	0	0
1	14	30	5	1
1	14	31	0	0
1	14	32	0	0
1	14	33	0	0
1	14	34	0	0
1	14	35	5	1
1	14	36	0	0
1	14	37	0	0
1	14	38	0	0
1	14	39	0	0
1	14	40	0	0
1	14	41	0	0
1	14	42	0	0
1	14	43	0	0
1	14	44	0	0
1	14	45	0	0
1	14	46	0	0
1	14	47	0	0
1	14	48	10	1
1	14	49	0	0
1	14	50	0	0
1	15	1	0	0
1	15	2	0	0
1	15	3	0	0
1	15	4	0	0
1	15	5	0	0
1	15	6	0	0
1	15	7	0	0
1	15	8	0	0
1	15	9	0	0
1	15	10	0	0
1	15	11	0	0
1	15	12	0	0
1	15	13	0	0
1	15	14	0	0
1	15	16	0	0
1	15	17	0	0
1	15	18	0	0
1	15	19	0	0
1	15	20	0	0
1	15	21	0	0
1	15	22	0	0
1	15	23	0	0
1	15	24	0	0
1	15	25	0	0
1	15	26	0	0
1	15	27	0	0
1	15	28	0	0
1	15	29	0	0
1	15	30	0	0
1	15	31	0	0
1	15	32	0	0
1	15	33	0	0
1	15	34	0	0
1	15	35	0	0
1	15	36	0	0
1	15	37	0	0
1	15	38	0	0
1	15	39	0	0
1	15	40	0	0
1	15	41	0	0
1	15	42	0	0
1	15	43	0	0
1	15	44	0	0
1	15	45	0	0
1	15	46	0	0
1	15	47	0	0
1	15	48	0	0
1	15	49	0	0
1	15	50	0	0
1	16	1	0	0
1	16	2	0	0
1	16	3	0	0
1	16	4	0	0
1	16	5	0	0
1	16	6	0	0
1	16	7	0	0
1	16	8	0	0
1	16	9	0	0
1	16	10	0	0
1	16	11	0	0
1	16	12	0	0
1	16	13	0	0
1	16	14	0	0
1	16	15	0	0
1	16	17	0	0
1	16	18	0	0
1	16	19	0	0
1	16	20	0	0
1	16	21	0	0
1	16	22	0	0
1	16	23	0	0
1	16	24	0	0
1	16	25	10	1
1	16	26	0	0
1	16	27	0	0
1	16	28	0	0
1	16	29	0	0
1	16	30	0	0
1	16	31	0	0
1	16	32	0	0
1	16	33	0	0
1	16	34	0	0
1	16	35	0	0
1	16	36	0	0
1	16	37	0	0
1	16	38	0	0
1	16	39	0	0
1	16	40	0	0
1	16	41	0	0
1	16	42	0	0
1	16	43	0	0
1	16	44	0	0
1	16	45	0	0
1	16	46	0	0
1	16	47	0	0
1	16	48	0	0
1	16	49	0	0
1	16	50	0	0
1	17	1	0	0
1	17	2	0	0
1	17	3	0	0
1	17	4	0	0
1	17	5	75	1
1	17	6	80	1
1	17	7	0	0
1	17	8	0	0
1	17	9	0	0
1	17	10	20	1
1	17	11	0	0
1	17	12	0	0
1	17	13	0	0
1	17	14	55	1
1	17	15	0	0
1	17	16	0	0
1	17	18	0	0
1	17	19	0	0
1	17	20	0	0
1	17	21	0	0
1	17	22	5	1
1	17	23	0	0
1	17	24	100	1
1	17	25	0	0
1	17	26	10	1
1	17	27	0	0
1	17	28	0	0
1	17	29	0	0
1	17	30	0	0
1	17	31	0	0
1	17	32	0	0
1	17	33	0	0
1	17	34	0	0
1	17	35	5	1
1	17	36	0	0
1	17	37	0	0
1	17	38	0	0
1	17	39	0	0
1	17	40	0	0
1	17	41	0	0
1	17	42	0	0
1	17	43	0	0
1	17	44	0	0
1	17	45	0	0
1	17	46	0	0
1	17	47	0	0
1	17	48	20	99
1	17	49	0	0
1	17	50	0	0
1	18	1	0	0
1	18	2	0	0
1	18	3	0	0
1	18	4	0	0
1	18	5	0	0
1	18	6	0	0
1	18	7	0	0
1	18	8	0	0
1	18	9	0	0
1	18	10	0	0
1	18	11	0	0
1	18	12	0	0
1	18	13	0	0
1	18	14	0	0
1	18	15	0	0
1	18	16	0	0
1	18	17	0	0
1	18	19	0	0
1	18	20	0	0
1	18	21	0	0
1	18	22	0	0
1	18	23	0	0
1	18	24	0	0
1	18	25	0	0
1	18	26	0	0
1	18	27	0	0
1	18	28	0	0
1	18	29	0	0
1	18	30	0	0
1	18	31	0	0
1	18	32	0	0
1	18	33	0	0
1	18	34	0	0
1	18	35	0	0
1	18	36	0	0
1	18	37	0	0
1	18	38	0	0
1	18	39	0	0
1	18	40	0	0
1	18	41	0	0
1	18	42	0	0
1	18	43	0	0
1	18	44	0	0
1	18	45	0	0
1	18	46	0	0
1	18	47	0	0
1	18	48	0	0
1	18	49	0	0
1	18	50	0	0
1	19	1	0	0
1	19	2	0	0
1	19	3	0	0
1	19	4	0	0
1	19	5	0	0
1	19	6	0	0
1	19	7	5	2
1	19	8	0	0
1	19	9	0	0
1	19	10	0	0
1	19	11	0	0
1	19	12	0	0
1	19	13	5	1
1	19	14	0	0
1	19	15	0	0
1	19	16	0	0
1	19	17	0	0
1	19	18	0	0
1	19	20	0	0
1	19	21	0	0
1	19	22	0	0
1	19	23	0	0
1	19	24	0	0
1	19	25	0	0
1	19	26	0	0
1	19	27	0	0
1	19	28	0	0
1	19	29	0	0
1	19	30	0	0
1	19	31	0	0
1	19	32	0	0
1	19	33	0	0
1	19	34	0	0
1	19	35	0	0
1	19	36	0	0
1	19	37	0	0
1	19	38	0	0
1	19	39	0	0
1	19	40	0	0
1	19	41	0	0
1	19	42	0	0
1	19	43	0	0
1	19	44	0	0
1	19	45	0	0
1	19	46	0	0
1	19	47	0	0
1	19	48	0	0
1	19	49	0	0
1	19	50	0	0
1	20	1	0	0
1	20	2	0	0
1	20	3	0	0
1	20	4	0	0
1	20	5	0	0
1	20	6	0	0
1	20	7	0	0
1	20	8	0	0
1	20	9	0	0
1	20	10	0	0
1	20	11	0	0
1	20	12	0	0
1	20	13	0	0
1	20	14	0	0
1	20	15	0	0
1	20	16	0	0
1	20	17	0	0
1	20	18	0	0
1	20	19	0	0
1	20	21	0	0
1	20	22	0	0
1	20	23	0	0
1	20	24	0	0
1	20	25	2	1
1	20	26	2	1
1	20	27	0	0
1	20	28	2	1
1	20	29	0	0
1	20	30	0	0
1	20	31	0	0
1	20	32	0	0
1	20	33	0	0
1	20	34	0	0
1	20	35	0	0
1	20	36	0	0
1	20	37	0	0
1	20	38	0	0
1	20	39	0	0
1	20	40	0	0
1	20	41	0	0
1	20	42	0	0
1	20	43	0	0
1	20	44	0	0
1	20	45	0	0
1	20	46	0	0
1	20	47	0	0
1	20	48	0	0
1	20	49	0	0
1	20	50	0	0
1	21	1	0	0
1	21	2	0	0
1	21	3	30	1
1	21	4	0	0
1	21	5	0	0
1	21	6	0	0
1	21	7	0	0
1	21	8	0	0
1	21	9	30	1
1	21	10	0	0
1	21	11	0	0
1	21	12	0	0
1	21	13	0	0
1	21	14	0	0
1	21	15	0	0
1	21	16	0	0
1	21	17	0	0
1	21	18	0	0
1	21	19	0	0
1	21	20	0	0
1	21	22	0	0
1	21	23	0	0
1	21	24	0	0
1	21	25	30	1
1	21	26	0	0
1	21	27	0	0
1	21	28	0	0
1	21	29	0	0
1	21	30	0	0
1	21	31	0	0
1	21	32	50	3
1	21	33	0	0
1	21	34	0	0
1	21	35	0	0
1	21	36	0	0
1	21	37	0	0
1	21	38	0	0
1	21	39	0	0
1	21	40	0	0
1	21	41	0	0
1	21	42	0	0
1	21	43	0	0
1	21	44	0	0
1	21	45	0	0
1	21	46	15	1
1	21	47	0	0
1	21	48	0	0
1	21	49	0	0
1	21	50	0	0
1	22	1	0	0
1	22	2	0	0
1	22	3	0	0
1	22	4	10	1
1	22	5	0	0
1	22	6	15	1
1	22	7	0	0
1	22	8	0	0
1	22	9	0	0
1	22	10	0	0
1	22	11	0	0
1	22	12	0	0
1	22	13	0	0
1	22	14	0	0
1	22	15	0	0
1	22	16	0	0
1	22	17	10	1
1	22	18	0	0
1	22	19	0	0
1	22	20	0	0
1	22	21	0	0
1	22	23	0	0
1	22	24	5	1
1	22	25	0	0
1	22	26	0	0
1	22	27	0	0
1	22	28	0	0
1	22	29	0	0
1	22	30	0	0
1	22	31	0	0
1	22	32	0	0
1	22	33	0	0
1	22	34	0	0
1	22	35	0	0
1	22	36	0	0
1	22	37	0	0
1	22	38	0	0
1	22	39	0	0
1	22	40	0	0
1	22	41	0	0
1	22	42	0	0
1	22	43	0	0
1	22	44	0	0
1	22	45	0	0
1	22	46	0	0
1	22	47	0	0
1	22	48	5	1
1	22	49	0	0
1	22	50	0	0
1	23	1	0	0
1	23	2	0	0
1	23	3	0	0
1	23	4	0	0
1	23	5	0	0
1	23	6	0	0
1	23	7	60	3
1	23	8	0	0
1	23	9	0	0
1	23	10	0	0
1	23	11	0	0
1	23	12	0	0
1	23	13	30	3
1	23	14	0	0
1	23	15	0	0
1	23	16	0	0
1	23	17	0	0
1	23	18	0	0
1	23	19	0	0
1	23	20	0	0
1	23	21	0	0
1	23	22	0	0
1	23	24	0	0
1	23	25	0	0
1	23	26	0	0
1	23	27	0	0
1	23	28	0	0
1	23	29	0	0
1	23	30	0	0
1	23	31	0	0
1	23	32	0	0
1	23	33	0	0
1	23	34	0	0
1	23	35	0	0
1	23	36	0	0
1	23	37	0	0
1	23	38	0	0
1	23	39	0	0
1	23	40	0	0
1	23	41	0	0
1	23	42	0	0
1	23	43	0	0
1	23	44	0	0
1	23	45	0	0
1	23	46	0	0
1	23	47	0	0
1	23	48	0	0
1	23	49	0	0
1	23	50	0	0
1	24	1	0	0
1	24	2	0	0
1	24	3	0	0
1	24	4	0	0
1	24	5	30	1
1	24	6	5	1
1	24	7	0	0
1	24	8	0	0
1	24	9	0	0
1	24	10	0	0
1	24	11	0	0
1	24	12	0	0
1	24	13	0	0
1	24	14	5	1
1	24	15	0	0
1	24	16	0	0
1	24	17	10	1
1	24	18	0	0
1	24	19	0	0
1	24	20	0	0
1	24	21	0	0
1	24	22	5	1
1	24	23	0	0
1	24	25	0	0
1	24	26	20	1
1	24	27	0	0
1	24	28	0	0
1	24	29	0	0
1	24	30	0	0
1	24	31	0	0
1	24	32	0	0
1	24	33	0	0
1	24	34	0	0
1	24	35	0	0
1	24	36	0	0
1	24	37	0	0
1	24	38	0	0
1	24	39	0	0
1	24	40	0	0
1	24	41	0	0
1	24	42	0	0
1	24	43	0	0
1	24	44	0	0
1	24	45	0	0
1	24	46	0	0
1	24	47	0	0
1	24	48	5	1
1	24	49	0	0
1	24	50	0	0
1	25	1	0	0
1	25	2	0	0
1	25	3	20	1
1	25	4	0	0
1	25	5	0	0
1	25	6	0	0
1	25	7	0	0
1	25	8	0	0
1	25	9	25	1
1	25	10	0	0
1	25	11	0	0
1	25	12	0	0
1	25	13	0	0
1	25	14	0	0
1	25	15	0	0
1	25	16	10	1
1	25	17	0	0
1	25	18	0	0
1	25	19	0	0
1	25	20	0	0
1	25	21	20	99
1	25	22	0	0
1	25	23	0	0
1	25	24	0	0
1	25	26	0	0
1	25	27	0	0
1	25	28	0	0
1	25	29	5	1
1	25	30	0	0
1	25	31	0	0
1	25	32	30	3
1	25	33	0	0
1	25	34	0	0
1	25	35	0	0
1	25	36	0	0
1	25	37	0	0
1	25	38	0	0
1	25	39	0	0
1	25	40	0	0
1	25	41	0	0
1	25	42	0	0
1	25	43	0	0
1	25	44	0	0
1	25	45	0	0
1	25	46	5	1
1	25	47	0	0
1	25	48	5	1
1	25	49	0	0
1	25	50	0	0
1	26	1	0	0
1	26	2	0	0
1	26	3	1	99
1	26	4	3	1
1	26	5	2	1
1	26	6	1	1
1	26	7	0	0
1	26	8	1	1
1	26	9	0	0
1	26	10	0	0
1	26	11	0	0
1	26	12	0	0
1	26	13	0	0
1	26	14	2	1
1	26	15	0	0
1	26	16	0	0
1	26	17	3	1
1	26	18	0	0
1	26	19	0	0
1	26	20	0	0
1	26	21	0	0
1	26	22	0	0
1	26	23	0	0
1	26	24	30	1
1	26	25	0	0
1	26	27	0	0
1	26	28	0	0
1	26	29	0	0
1	26	30	2	1
1	26	31	0	0
1	26	32	0	0
1	26	33	0	0
1	26	34	0	0
1	26	35	1	1
1	26	36	0	0
1	26	37	0	0
1	26	38	0	0
1	26	39	0	0
1	26	40	0	0
1	26	41	0	0
1	26	42	0	0
1	26	43	0	0
1	26	44	0	0
1	26	45	0	0
1	26	46	0	0
1	26	47	0	0
1	26	48	2	1
1	26	49	0	0
1	26	50	0	0
1	27	1	0	0
1	27	2	0	0
1	27	3	0	0
1	27	4	0	0
1	27	5	0	0
1	27	6	0	0
1	27	7	0	0
1	27	8	0	0
1	27	9	0	0
1	27	10	0	0
1	27	11	0	0
1	27	12	0	0
1	27	13	0	0
1	27	14	0	0
1	27	15	0	0
1	27	16	0	0
1	27	17	0	0
1	27	18	0	0
1	27	19	0	0
1	27	20	0	0
1	27	21	0	0
1	27	22	0	0
1	27	23	0	0
1	27	24	0	0
1	27	25	0	0
1	27	26	0	0
1	27	28	0	0
1	27	29	0	0
1	27	30	0	0
1	27	31	0	0
1	27	32	0	0
1	27	33	0	0
1	27	34	0	0
1	27	35	0	0
1	27	36	0	0
1	27	37	0	0
1	27	38	0	0
1	27	39	0	0
1	27	40	0	0
1	27	41	0	0
1	27	42	0	0
1	27	43	0	0
1	27	44	0	0
1	27	45	0	0
1	27	46	0	0
1	27	47	0	0
1	27	48	0	0
1	27	49	0	0
1	27	50	0	0
1	28	1	0	0
1	28	2	0	0
1	28	3	0	0
1	28	4	0	0
1	28	5	0	0
1	28	6	0	0
1	28	7	0	0
1	28	8	0	0
1	28	9	0	0
1	28	10	0	0
1	28	11	0	0
1	28	12	0	0
1	28	13	0	0
1	28	14	0	0
1	28	15	0	0
1	28	16	0	0
1	28	17	0	0
1	28	18	0	0
1	28	19	0	0
1	28	20	0	0
1	28	21	0	0
1	28	22	0	0
1	28	23	0	0
1	28	24	0	0
1	28	25	0	0
1	28	26	0	0
1	28	27	0	0
1	28	29	0	0
1	28	30	0	0
1	28	31	0	0
1	28	32	0	0
1	28	33	0	0
1	28	34	0	0
1	28	35	0	0
1	28	36	0	0
1	28	37	0	0
1	28	38	0	0
1	28	39	0	0
1	28	40	0	0
1	28	41	0	0
1	28	42	0	0
1	28	43	0	0
1	28	44	0	0
1	28	45	0	0
1	28	46	0	0
1	28	47	10	1
1	28	48	0	0
1	28	49	0	0
1	28	50	0	0
1	29	1	0	0
1	29	2	0	0
1	29	3	30	1
1	29	4	0	0
1	29	5	0	0
1	29	6	0	0
1	29	7	0	0
1	29	8	0	0
1	29	9	30	1
1	29	10	0	0
1	29	11	0	0
1	29	12	0	0
1	29	13	0	0
1	29	14	0	0
1	29	15	0	0
1	29	16	0	0
1	29	17	0	0
1	29	18	0	0
1	29	19	0	0
1	29	20	0	0
1	29	21	0	0
1	29	22	0	0
1	29	23	0	0
1	29	24	0	0
1	29	25	5	1
1	29	26	0	0
1	29	27	0	0
1	29	28	0	0
1	29	30	0	0
1	29	31	0	0
1	29	32	90	3
1	29	33	0	0
1	29	34	0	0
1	29	35	0	0
1	29	36	0	0
1	29	37	0	0
1	29	38	0	0
1	29	39	0	0
1	29	40	0	0
1	29	41	0	0
1	29	42	0	0
1	29	43	0	0
1	29	44	0	0
1	29	45	0	0
1	29	46	0	0
1	29	47	0	0
1	29	48	0	0
1	29	49	0	0
1	29	50	0	0
1	30	1	0	0
1	30	2	0	0
1	30	3	0	0
1	30	4	0	0
1	30	5	0	0
1	30	6	0	0
1	30	7	0	0
1	30	8	2	1
1	30	9	0	0
1	30	10	0	0
1	30	11	0	0
1	30	12	0	0
1	30	13	0	0
1	30	14	5	1
1	30	15	0	0
1	30	16	0	0
1	30	17	0	0
1	30	18	0	0
1	30	19	0	0
1	30	20	0	0
1	30	21	0	0
1	30	22	0	0
1	30	23	0	0
1	30	24	0	0
1	30	25	0	0
1	30	26	1	1
1	30	27	0	0
1	30	28	0	0
1	30	29	0	0
1	30	31	0	0
1	30	32	0	0
1	30	33	0	0
1	30	34	0	0
1	30	35	0	0
1	30	36	0	0
1	30	37	0	0
1	30	38	0	0
1	30	39	0	0
1	30	40	0	0
1	30	41	0	0
1	30	42	0	0
1	30	43	0	0
1	30	44	0	0
1	30	45	5	1
1	30	46	0	0
1	30	47	0	0
1	30	48	3	1
1	30	49	0	0
1	30	50	0	0
1	31	1	0	0
1	31	2	0	0
1	31	3	0	0
1	31	4	0	0
1	31	5	0	0
1	31	6	0	0
1	31	7	0	0
1	31	8	0	0
1	31	9	0	0
1	31	10	0	0
1	31	11	0	0
1	31	12	0	0
1	31	13	0	0
1	31	14	0	0
1	31	15	0	0
1	31	16	0	0
1	31	17	0	0
1	31	18	0	0
1	31	19	0	0
1	31	20	0	0
1	31	21	0	0
1	31	22	0	0
1	31	23	0	0
1	31	24	0	0
1	31	25	0	0
1	31	26	0	0
1	31	27	0	0
1	31	28	0	0
1	31	29	0	0
1	31	30	0	0
1	31	32	0	0
1	31	33	0	0
1	31	34	0	0
1	31	35	0	0
1	31	36	0	0
1	31	37	0	0
1	31	38	0	0
1	31	39	0	0
1	31	40	0	0
1	31	41	0	0
1	31	42	0	0
1	31	43	0	0
1	31	44	0	0
1	31	45	0	0
1	31	46	0	0
1	31	47	0	0
1	31	48	0	0
1	31	49	0	0
1	31	50	0	0
1	32	1	0	0
1	32	2	0	0
1	32	3	45	1
1	32	4	0	0
1	32	5	0	0
1	32	6	0	0
1	32	7	0	0
1	32	8	0	0
1	32	9	45	1
1	32	10	0	0
1	32	11	0	0
1	32	12	0	0
1	32	13	0	0
1	32	14	0	0
1	32	15	0	0
1	32	16	0	0
1	32	17	0	0
1	32	18	0	0
1	32	19	0	0
1	32	20	0	0
1	32	21	50	3
1	32	22	0	0
1	32	23	0	0
1	32	24	0	0
1	32	25	30	1
1	32	26	0	0
1	32	27	0	0
1	32	28	0	0
1	32	29	25	3
1	32	30	0	0
1	32	31	0	0
1	32	33	0	0
1	32	34	0	0
1	32	35	0	0
1	32	36	0	0
1	32	37	0	0
1	32	38	0	0
1	32	39	0	0
1	32	40	0	0
1	32	41	0	0
1	32	42	0	0
1	32	43	0	0
1	32	44	0	0
1	32	45	0	0
1	32	46	20	1
1	32	47	0	0
1	32	48	0	0
1	32	49	0	0
1	32	50	0	0
1	33	1	0	0
1	33	2	0	0
1	33	3	0	0
1	33	4	0	0
1	33	5	0	0
1	33	6	0	0
1	33	7	0	0
1	33	8	0	0
1	33	9	0	0
1	33	10	0	0
1	33	11	0	0
1	33	12	0	0
1	33	13	0	0
1	33	14	0	0
1	33	15	0	0
1	33	16	0	0
1	33	17	0	0
1	33	18	0	0
1	33	19	0	0
1	33	20	0	0
1	33	21	0	0
1	33	22	0	0
1	33	23	0	0
1	33	24	0	0
1	33	25	0	0
1	33	26	0	0
1	33	27	0	0
1	33	28	0	0
1	33	29	0	0
1	33	30	0	0
1	33	31	0	0
1	33	32	0	0
1	33	34	0	0
1	33	35	0	0
1	33	36	0	0
1	33	37	0	0
1	33	38	0	0
1	33	39	0	0
1	33	40	0	0
1	33	41	0	0
1	33	42	0	0
1	33	43	0	0
1	33	44	0	0
1	33	45	0	0
1	33	46	0	0
1	33	47	0	0
1	33	48	0	0
1	33	49	0	0
1	33	50	0	0
1	34	1	0	0
1	34	2	0	0
1	34	3	0	0
1	34	4	0	0
1	34	5	0	0
1	34	6	0	0
1	34	7	0	0
1	34	8	0	0
1	34	9	0	0
1	34	10	0	0
1	34	11	0	0
1	34	12	0	0
1	34	13	0	0
1	34	14	0	0
1	34	15	0	0
1	34	16	0	0
1	34	17	0	0
1	34	18	0	0
1	34	19	0	0
1	34	20	0	0
1	34	21	0	0
1	34	22	0	0
1	34	23	0	0
1	34	24	0	0
1	34	25	0	0
1	34	26	0	0
1	34	27	0	0
1	34	28	0	0
1	34	29	0	0
1	34	30	0	0
1	34	31	0	0
1	34	32	0	0
1	34	33	0	0
1	34	35	0	0
1	34	36	0	0
1	34	37	0	0
1	34	38	0	0
1	34	39	0	0
1	34	40	0	0
1	34	41	0	0
1	34	42	0	0
1	34	43	0	0
1	34	44	0	0
1	34	45	0	0
1	34	46	0	0
1	34	47	0	0
1	34	48	0	0
1	34	49	0	0
1	34	50	0	0
1	35	1	0	0
1	35	2	0	0
1	35	3	0	0
1	35	4	0	0
1	35	5	15	1
1	35	6	0	0
1	35	7	0	0
1	35	8	0	0
1	35	9	0	0
1	35	10	0	0
1	35	11	0	0
1	35	12	0	0
1	35	13	0	0
1	35	14	10	1
1	35	15	0	0
1	35	16	0	0
1	35	17	5	1
1	35	18	0	0
1	35	19	0	0
1	35	20	0	0
1	35	21	0	0
1	35	22	0	0
1	35	23	0	0
1	35	24	0	0
1	35	25	0	0
1	35	26	10	1
1	35	27	0	0
1	35	28	0	0
1	35	29	0	0
1	35	30	0	0
1	35	31	0	0
1	35	32	0	0
1	35	33	0	0
1	35	34	0	0
1	35	36	0	0
1	35	37	0	0
1	35	38	0	0
1	35	39	0	0
1	35	40	0	0
1	35	41	0	0
1	35	42	5	1
1	35	43	0	0
1	35	44	0	0
1	35	45	0	0
1	35	46	0	0
1	35	47	0	0
1	35	48	10	1
1	35	49	0	0
1	35	50	0	0
1	36	1	0	0
1	36	2	0	0
1	36	3	0	0
1	36	4	0	0
1	36	5	0	0
1	36	6	0	0
1	36	7	0	0
1	36	8	0	0
1	36	9	0	0
1	36	10	0	0
1	36	11	0	0
1	36	12	0	0
1	36	13	0	0
1	36	14	0	0
1	36	15	0	0
1	36	16	0	0
1	36	17	0	0
1	36	18	0	0
1	36	19	0	0
1	36	20	0	0
1	36	21	0	0
1	36	22	0	0
1	36	23	0	0
1	36	24	0	0
1	36	25	0	0
1	36	26	0	0
1	36	27	0	0
1	36	28	0	0
1	36	29	0	0
1	36	30	0	0
1	36	31	0	0
1	36	32	0	0
1	36	33	0	0
1	36	34	0	0
1	36	35	0	0
1	36	37	0	0
1	36	38	0	0
1	36	39	0	0
1	36	40	0	0
1	36	41	0	0
1	36	42	0	0
1	36	43	0	0
1	36	44	0	0
1	36	45	0	0
1	36	46	0	0
1	36	47	0	0
1	36	48	0	0
1	36	49	0	0
1	36	50	0	0
1	37	1	0	0
1	37	2	0	0
1	37	3	0	0
1	37	4	0	0
1	37	5	0	0
1	37	6	0	0
1	37	7	0	0
1	37	8	0	0
1	37	9	0	0
1	37	10	0	0
1	37	11	0	0
1	37	12	0	0
1	37	13	0	0
1	37	14	0	0
1	37	15	0	0
1	37	16	0	0
1	37	17	0	0
1	37	18	0	0
1	37	19	0	0
1	37	20	0	0
1	37	21	0	0
1	37	22	0	0
1	37	23	0	0
1	37	24	0	0
1	37	25	0	0
1	37	26	0	0
1	37	27	0	0
1	37	28	0	0
1	37	29	0	0
1	37	30	0	0
1	37	31	0	0
1	37	32	0	0
1	37	33	0	0
1	37	34	0	0
1	37	35	0	0
1	37	36	0	0
1	37	38	0	0
1	37	39	0	0
1	37	40	0	0
1	37	41	0	0
1	37	42	0	0
1	37	43	0	0
1	37	44	0	0
1	37	45	0	0
1	37	46	0	0
1	37	47	0	0
1	37	48	0	0
1	37	49	0	0
1	37	50	0	0
1	38	1	0	0
1	38	2	0	0
1	38	3	0	0
1	38	4	0	0
1	38	5	0	0
1	38	6	0	0
1	38	7	0	0
1	38	8	0	0
1	38	9	0	0
1	38	10	0	0
1	38	11	0	0
1	38	12	0	0
1	38	13	0	0
1	38	14	0	0
1	38	15	0	0
1	38	16	0	0
1	38	17	0	0
1	38	18	0	0
1	38	19	0	0
1	38	20	0	0
1	38	21	0	0
1	38	22	0	0
1	38	23	0	0
1	38	24	0	0
1	38	25	0	0
1	38	26	0	0
1	38	27	0	0
1	38	28	0	0
1	38	29	0	0
1	38	30	0	0
1	38	31	0	0
1	38	32	0	0
1	38	33	0	0
1	38	34	0	0
1	38	35	0	0
1	38	36	0	0
1	38	37	0	0
1	38	39	0	0
1	38	40	0	0
1	38	41	0	0
1	38	42	0	0
1	38	43	0	0
1	38	44	0	0
1	38	45	0	0
1	38	46	0	0
1	38	47	0	0
1	38	48	0	0
1	38	49	0	0
1	38	50	0	0
1	39	1	0	0
1	39	2	0	0
1	39	3	0	0
1	39	4	0	0
1	39	5	0	0
1	39	6	0	0
1	39	7	0	0
1	39	8	0	0
1	39	9	0	0
1	39	10	0	0
1	39	11	0	0
1	39	12	0	0
1	39	13	0	0
1	39	14	0	0
1	39	15	0	0
1	39	16	0	0
1	39	17	0	0
1	39	18	0	0
1	39	19	0	0
1	39	20	0	0
1	39	21	0	0
1	39	22	0	0
1	39	23	0	0
1	39	24	0	0
1	39	25	0	0
1	39	26	0	0
1	39	27	0	0
1	39	28	0	0
1	39	29	0	0
1	39	30	0	0
1	39	31	0	0
1	39	32	0	0
1	39	33	0	0
1	39	34	0	0
1	39	35	0	0
1	39	36	0	0
1	39	37	0	0
1	39	38	0	0
1	39	40	0	0
1	39	41	0	0
1	39	42	0	0
1	39	43	0	0
1	39	44	0	0
1	39	45	0	0
1	39	46	0	0
1	39	47	0	0
1	39	48	0	0
1	39	49	0	0
1	39	50	0	0
1	40	1	0	0
1	40	2	0	0
1	40	3	0	0
1	40	4	0	0
1	40	5	0	0
1	40	6	0	0
1	40	7	0	0
1	40	8	0	0
1	40	9	0	0
1	40	10	0	0
1	40	11	0	0
1	40	12	0	0
1	40	13	0	0
1	40	14	0	0
1	40	15	0	0
1	40	16	0	0
1	40	17	0	0
1	40	18	0	0
1	40	19	0	0
1	40	20	0	0
1	40	21	0	0
1	40	22	0	0
1	40	23	0	0
1	40	24	0	0
1	40	25	0	0
1	40	26	0	0
1	40	27	0	0
1	40	28	0	0
1	40	29	0	0
1	40	30	0	0
1	40	31	0	0
1	40	32	0	0
1	40	33	0	0
1	40	34	0	0
1	40	35	0	0
1	40	36	0	0
1	40	37	0	0
1	40	38	0	0
1	40	39	0	0
1	40	41	0	0
1	40	42	0	0
1	40	43	0	0
1	40	44	0	0
1	40	45	0	0
1	40	46	0	0
1	40	47	0	0
1	40	48	0	0
1	40	49	0	0
1	40	50	0	0
1	41	1	0	0
1	41	2	30	1
1	41	3	0	0
1	41	4	0	0
1	41	5	0	0
1	41	6	0	0
1	41	7	5	3
1	41	8	0	0
1	41	9	0	0
1	41	10	0	0
1	41	11	0	0
1	41	12	0	0
1	41	13	0	0
1	41	14	0	0
1	41	15	0	0
1	41	16	0	0
1	41	17	0	0
1	41	18	0	0
1	41	19	0	0
1	41	20	0	0
1	41	21	0	0
1	41	22	0	0
1	41	23	30	3
1	41	24	0	0
1	41	25	0	0
1	41	26	0	0
1	41	27	0	0
1	41	28	0	0
1	41	29	0	0
1	41	30	0	0
1	41	31	0	0
1	41	32	0	0
1	41	33	0	0
1	41	34	0	0
1	41	35	0	0
1	41	36	0	0
1	41	37	0	0
1	41	38	0	0
1	41	39	0	0
[truncated: 10,251 more rows]
