# Supplementary material for: Modeling workplace contact networks: The effects of organizational structure, architecture, and reporting errors on epidemic predictions
Source: Netw Sci (Camb Univ Press). Author manuscript; Available in PMC 2015 Nov 30. (PMC4663701; doi:10.1017/nws.2015.22)
Supplement: Suppl 2 [file NIHMS677490-supplement-Suppl_2.zip › Potteretal_NWS_2015/data_contacts_wo_zeros.csv]

day	id1	id2	duration	kind
1	2	7	30	3
1	2	13	5	1
1	2	19	5	1
1	2	23	30	1
1	2	44	15	1
1	3	9	180	3
1	3	21	60	1
1	3	25	30	1
1	3	26	1	1
1	3	29	30	1
1	3	32	60	1
1	3	49	1	1
1	4	6	20	1
1	4	8	5	1
1	4	14	5	1
1	4	17	5	1
1	4	22	30	1
1	4	26	10	1
1	4	42	10	1
1	4	48	15	1
1	5	6	60	1
1	5	10	5	1
1	5	14	60	1
1	5	17	60	1
1	5	24	67	1
1	5	35	5	1
1	6	4	15	1
1	6	5	55	1
1	6	8	3	1
1	6	10	16	1
1	6	14	55	1
1	6	17	77	1
1	6	21	5	1
1	6	22	3	1
1	6	24	75	1
1	6	48	20	1
1	7	2	90	3
1	7	13	90	3
1	7	19	90	3
1	7	23	90	3
1	7	41	90	3
1	8	4	1	1
1	8	5	1	1
1	8	6	3	1
1	8	24	2	1
1	8	26	1	1
1	8	30	2	1
1	8	35	2	1
1	8	42	1	1
1	9	3	90	3
1	9	21	60	1
1	9	25	50	1
1	9	29	30	1
1	9	32	60	1
1	9	47	2	1
1	10	5	10	1
1	10	6	15	1
1	10	13	1	1
1	10	14	5	1
1	10	17	15	1
1	10	24	10	1
1	10	26	2	1
1	10	48	30	1
1	10	50	60	3
1	12	5	5	3
1	12	6	5	1
1	13	2	15	1
1	13	7	15	3
1	13	19	15	1
1	13	23	45	1
1	14	4	10	1
1	14	5	50	1
1	14	6	50	1
1	14	10	10	1
1	14	17	50	1
1	14	24	45	1
1	14	26	10	1
1	14	30	5	1
1	14	35	5	1
1	14	48	10	1
1	16	25	10	1
1	17	5	75	1
1	17	6	80	1
1	17	10	20	1
1	17	14	55	1
1	17	22	5	1
1	17	24	100	1
1	17	26	10	1
1	17	35	5	1
1	17	48	20	99
1	19	7	5	2
1	19	13	5	1
1	20	25	2	1
1	20	26	2	1
1	20	28	2	1
1	21	3	30	1
1	21	9	30	1
1	21	25	30	1
1	21	32	50	3
1	21	46	15	1
1	22	4	10	1
1	22	6	15	1
1	22	17	10	1
1	22	24	5	1
1	22	48	5	1
1	23	7	60	3
1	23	13	30	3
1	24	5	30	1
1	24	6	5	1
1	24	14	5	1
1	24	17	10	1
1	24	22	5	1
1	24	26	20	1
1	24	48	5	1
1	25	3	20	1
1	25	9	25	1
1	25	16	10	1
1	25	21	20	99
1	25	29	5	1
1	25	32	30	3
1	25	46	5	1
1	25	48	5	1
1	26	3	1	99
1	26	4	3	1
1	26	5	2	1
1	26	6	1	1
1	26	8	1	1
1	26	14	2	1
1	26	17	3	1
1	26	24	30	1
1	26	30	2	1
1	26	35	1	1
1	26	48	2	1
1	28	47	10	1
1	29	3	30	1
1	29	9	30	1
1	29	25	5	1
1	29	32	90	3
1	30	8	2	1
1	30	14	5	1
1	30	26	1	1
1	30	45	5	1
1	30	48	3	1
1	32	3	45	1
1	32	9	45	1
1	32	21	50	3
1	32	25	30	1
1	32	29	25	3
1	32	46	20	1
1	35	5	15	1
1	35	14	10	1
1	35	17	5	1
1	35	26	10	1
1	35	42	5	1
1	35	48	10	1
1	41	2	30	1
1	41	7	5	3
1	41	23	30	3
1	42	4	10	1
1	42	22	5	1
1	42	26	5	1
1	42	35	5	1
1	42	50	5	3
1	43	44	2	1
1	44	2	5	1
1	44	7	2	1
1	45	20	10	1
1	45	21	5	1
1	45	25	5	1
1	45	30	10	1
1	45	46	5	1
1	45	47	15	1
1	46	21	25	1
1	46	25	2	1
1	46	32	20	1
1	46	45	5	1
1	47	16	2	1
1	47	20	3	1
1	47	28	2	1
1	47	45	3	1
1	47	46	1	1
1	48	4	20	1
1	48	6	15	1
1	48	8	5	1
1	48	10	40	1
1	48	13	5	1
1	48	14	10	1
1	48	17	15	1
1	48	24	15	1
1	48	25	5	1
1	48	26	10	3
1	48	30	5	1
1	48	35	5	1
1	48	49	5	1
1	49	3	2	1
1	49	48	1	1
2	3	9	90	1
2	3	20	60	1
2	3	21	10	1
2	3	24	1	1
2	3	29	90	1
2	3	32	30	3
2	3	37	60	1
2	3	46	30	1
2	3	47	30	1
2	4	5	5	99
2	4	26	5	1
2	4	42	10	1
2	5	8	5	1
2	5	10	60	1
2	5	11	5	1
2	5	12	5	1
2	5	15	15	1
2	5	17	90	1
2	5	22	60	99
2	5	24	70	1
2	5	28	10	1
2	5	35	10	1
2	5	40	10	1
2	5	42	60	1
2	6	21	20	1
2	7	41	60	1
2	8	15	3	3
2	8	21	1	1
2	8	48	1	1
2	9	3	50	1
2	9	20	20	1
2	9	29	50	1
2	9	32	20	1
2	9	37	30	1
2	9	46	20	1
2	9	47	240	3
2	10	5	60	1
2	10	17	60	1
2	10	22	10	1
2	10	24	30	1
2	10	27	5	99
2	10	30	75	1
2	10	34	5	99
2	10	38	10	3
2	10	40	5	3
2	10	42	60	1
2	10	48	2	99
2	11	6	30	1
2	11	8	10	1
2	11	15	60	1
2	12	10	10	1
2	12	34	30	1
2	13	14	180	99
2	13	23	180	3
2	14	4	10	1
2	14	5	5	1
2	14	13	10	1
2	14	15	5	1
2	14	24	5	1
2	14	30	260	1
2	14	32	15	1
2	14	34	5	1
2	14	40	5	1
2	14	42	5	1
2	14	49	15	1
2	15	5	15	3
2	15	8	8	1
2	15	11	19	1
2	15	36	7	1
2	17	5	110	1
2	17	10	150	1
2	17	22	65	1
2	17	24	80	1
2	17	27	10	1
2	17	36	5	1
2	17	38	5	1
2	17	42	75	1
2	17	48	5	1
2	19	23	5	3
2	20	3	32	1
2	20	9	30	1
2	20	27	7	1
2	20	46	30	1
2	21	32	20	1
2	21	45	25	1
2	21	46	20	1
2	21	49	15	1
2	22	5	60	1
2	22	10	60	1
2	22	17	70	1
2	22	24	60	1
2	22	42	60	1
2	23	13	480	3
2	24	5	40	1
2	24	8	5	1
2	24	17	10	1
2	24	26	10	1
2	24	28	10	1
2	24	38	5	1
2	24	40	15	1
2	26	4	2	1
2	26	5	5	1
2	26	15	4	1
2	26	17	4	1
2	26	24	15	1
2	26	34	3	1
2	26	36	4	1
2	26	38	3	1
2	26	40	6	1
2	26	48	5	1
2	27	17	15	1
2	27	20	5	1
2	27	38	5	1
2	28	5	5	1
2	28	24	5	1
2	28	33	30	99
2	28	47	10	1
2	29	3	20	99
2	29	9	20	99
2	29	20	20	99
2	29	26	1	99
2	29	32	20	99
2	29	37	20	99
2	29	47	20	99
2	30	10	80	1
2	30	12	5	1
2	30	14	15	1
2	30	26	1	2
2	30	34	5	1
2	30	38	10	3
2	30	48	5	1
2	32	3	20	3
2	32	14	10	1
2	32	20	20	1
2	32	21	20	1
2	32	29	20	1
2	32	45	20	1
2	32	46	20	1
2	32	47	20	1
2	32	49	45	1
2	33	28	60	1
2	33	45	5	1
2	33	48	5	1
2	34	8	1	2
2	34	10	5	1
2	34	12	20	1
2	34	14	1	1
2	34	26	2	1
2	34	27	2	1
2	34	30	1	2
2	34	38	12	1
2	34	40	55	2
2	34	48	5	2
2	35	5	15	99
2	35	15	50	1
2	35	36	80	1
2	35	38	30	1
2	35	40	20	1
2	36	15	10	1
2	36	17	5	1
2	36	26	15	1
2	36	35	65	1
2	36	40	5	99
2	37	3	30	1
2	37	9	30	1
2	37	29	30	1
2	37	49	60	1
2	38	10	5	1
2	38	17	2	1
2	38	24	4	1
2	38	26	5	1
2	38	27	3	1
2	38	30	5	3
2	38	34	20	1
2	38	35	4	1
2	38	36	3	1
2	38	40	15	1
2	38	48	5	1
2	40	10	3	3
2	40	12	5	1
2	40	14	3	1
2	40	15	5	1
2	40	17	2	1
2	40	24	20	1
2	40	26	10	1
2	40	34	65	3
2	40	35	3	1
2	40	36	5	1
2	40	38	15	1
2	40	48	3	1
2	41	7	90	1
2	41	19	5	1
2	41	23	30	1
2	42	4	80	1
2	42	5	75	1
2	42	10	70	1
2	42	14	5	1
2	42	17	70	1
2	42	22	60	1
2	42	24	60	1
2	43	44	1	1
2	45	20	10	1
2	45	21	15	1
2	45	32	10	1
2	45	33	2	1
2	45	46	10	1
2	45	47	10	1
2	46	3	20	1
2	46	9	20	1
2	46	20	20	1
2	46	21	25	1
2	46	32	40	1
2	46	45	20	1
2	47	3	30	1
2	47	9	180	1
2	47	20	3	1
2	47	28	2	1
2	47	29	30	1
2	47	32	30	1
2	47	45	3	1
2	48	4	5	1
2	48	8	5	1
2	48	10	5	1
2	48	26	10	1
2	48	30	15	1
2	48	33	5	1
2	48	34	10	3
2	48	38	15	1
2	48	40	5	1
2	49	14	5	1
2	49	21	30	1
2	49	32	60	1
2	49	37	45	1
3	1	10	90	1
3	1	14	60	1
3	1	36	5	1
3	1	42	150	1
3	1	50	90	1
3	2	13	1	1
3	2	19	1	1
3	2	39	60	1
3	2	41	420	1
3	2	44	60	1
3	3	9	100	3
3	3	20	41	1
3	3	21	40	1
3	3	29	90	1
3	3	32	60	1
3	3	37	90	3
3	3	40	5	1
3	3	45	30	1
3	3	47	30	1
3	3	49	40	1
3	5	10	5	1
3	5	15	10	2
3	5	17	30	1
3	5	34	10	1
3	5	35	15	1
3	6	17	120	3
3	6	22	45	3
3	8	10	1	99
3	8	50	1	99
3	9	3	100	3
3	9	20	999	1
3	9	21	40	1
3	9	29	90	1
3	9	32	60	1
3	9	37	90	1
3	9	47	40	1
3	9	49	50	1
3	10	1	60	99
3	10	8	1	1
3	10	12	15	1
3	10	14	40	1
3	10	17	10	99
3	10	22	10	1
3	10	27	50	1
3	10	30	50	1
3	10	36	10	1
3	10	38	50	1
3	10	42	40	99
3	10	50	30	3
3	12	10	16	1
3	12	30	5	1
3	14	1	60	1
3	14	5	10	1
3	14	8	5	1
3	14	10	65	1
3	14	17	5	1
3	14	22	5	1
3	14	26	5	1
3	14	42	60	1
3	17	5	105	1
3	17	6	120	3
3	17	10	15	1
3	17	22	45	1
3	17	24	25	1
3	17	40	5	1
3	17	42	15	1
3	19	39	10	1
3	20	3	20	1
3	20	29	20	1
3	20	32	20	1
3	20	37	20	1
3	20	46	45	1
3	20	49	20	1
3	22	6	45	99
3	22	10	5	99
3	22	14	5	99
3	22	17	60	99
3	22	30	10	1
3	22	36	10	99
3	23	13	60	1
3	24	5	25	1
3	24	17	13	1
3	24	26	15	1
3	24	40	30	1
3	25	21	5	1
3	25	26	5	1
3	25	32	15	1
3	25	45	5	1
3	26	5	5	1
3	26	8	1	1
3	26	17	3	1
3	26	24	2	1
3	26	30	5	1
3	26	38	1	1
3	26	40	3	3
3	27	10	50	1
3	27	30	90	1
3	27	38	50	1
3	27	50	5	2
3	29	3	30	1
3	29	9	30	1
3	29	21	15	99
3	29	22	2	1
3	29	32	4	3
3	29	37	30	3
3	29	49	15	1
3	30	10	50	1
3	30	26	5	1
3	30	27	80	1
3	30	38	85	1
3	30	40	10	1
3	30	50	55	1
3	32	3	50	1
3	32	9	45	1
3	32	20	45	1
3	32	21	70	3
3	32	25	10	1
3	32	29	50	3
3	32	37	45	3
3	32	46	20	1
3	32	49	45	1
3	35	5	15	1
3	35	36	10	1
3	35	38	5	1
3	36	10	15	1
3	36	17	10	1
3	36	22	30	1
3	36	24	5	1
3	36	26	5	1
3	36	30	10	1
3	36	35	10	1
3	36	38	10	1
3	37	3	90	1
3	37	9	90	1
3	37	20	40	1
3	37	21	40	1
3	37	29	95	1
3	37	32	60	3
3	37	46	120	1
3	37	49	45	1
3	38	10	50	1
3	38	17	2	1
3	38	26	5	1
3	38	27	50	1
3	38	30	83	1
3	38	40	4	1
3	39	2	45	1
3	39	13	10	1
3	39	19	20	1
3	39	41	60	1
3	39	44	45	1
3	40	3	3	1
3	40	5	10	1
3	40	17	7	1
3	40	21	2	1
3	40	24	10	1
3	40	26	10	3
3	40	30	7	1
3	40	35	3	1
3	40	36	2	1
3	40	38	10	1
3	40	50	2	1
3	41	2	999	1
3	41	7	999	1
3	41	39	999	1
3	42	1	170	1
3	42	5	10	1
3	42	10	75	1
3	42	14	75	1
3	42	17	10	1
3	42	50	95	1
3	43	19	1	1
3	43	39	4	1
3	43	44	5	1
3	44	2	40	1
3	44	39	60	1
3	44	41	40	1
3	45	3	10	1
3	45	20	10	1
3	45	47	10	1
3	46	20	60	1
3	46	21	60	1
3	46	24	2	1
3	46	26	2	1
3	46	32	20	1
3	46	37	90	1
3	47	3	10	1
3	47	9	45	1
3	47	20	3	1
3	47	45	3	1
3	49	3	45	99
3	49	20	15	1
3	49	21	30	99
3	49	29	40	99
3	49	32	60	1
3	49	37	45	1
3	49	38	1	99
3	50	1	90	1
3	50	10	30	2
3	50	30	15	3
3	50	40	5	2
3	50	42	120	1
4	1	5	90	99
4	1	10	60	99
4	1	14	30	99
4	1	17	90	99
4	1	24	20	99
4	1	34	30	99
4	1	42	60	99
4	2	7	480	1
4	2	19	1	1
4	2	41	360	1
4	5	1	5	1
4	5	15	70	2
4	5	22	5	1
4	5	24	100	1
4	5	26	90	1
4	5	27	5	1
4	5	30	10	1
4	5	34	70	1
4	5	35	30	2
4	5	50	10	1
4	7	2	30	1
4	7	41	30	1
4	8	22	2	1
4	8	42	60	1
4	8	48	60	1
4	8	50	60	3
4	9	16	52	1
4	9	21	5	1
4	9	29	80	1
4	9	32	50	1
4	9	37	80	1
4	9	45	10	1
4	9	46	50	1
4	10	1	60	1
4	10	5	120	1
4	10	15	10	3
4	10	17	60	1
4	10	24	60	1
4	10	27	5	1
4	10	30	40	1
4	10	34	15	1
4	10	36	1	1
4	10	38	10	1
4	10	40	20	1
4	10	42	60	1
4	10	48	5	1
4	10	50	60	3
4	11	12	2	1
4	11	34	5	1
4	11	50	10	1
4	12	34	15	1
4	13	7	30	1
4	13	18	10	1
4	13	19	10	3
4	13	23	5	1
4	13	41	30	1
4	14	1	10	1
4	14	5	5	1
4	14	10	10	1
4	14	17	5	1
4	14	22	10	1
4	14	30	5	3
4	14	42	10	1
4	14	48	15	1
4	14	50	10	1
4	15	5	35	3
4	15	10	3	1
4	15	22	2	1
4	15	30	2	1
4	15	34	35	3
4	15	40	3	1
4	15	42	1	3
4	15	48	1	1
4	15	50	5	3
4	16	9	1	1
4	16	25	1	99
4	16	29	30	1
4	16	32	30	1
4	16	37	30	1
4	16	46	30	1
4	16	47	1	1
4	17	1	150	1
4	17	5	155	1
4	17	10	45	1
4	17	14	5	1
4	17	22	20	1
4	17	24	30	1
4	17	40	5	1
4	17	42	45	1
4	17	50	170	3
4	18	13	5	1
4	18	19	30	1
4	19	13	5	3
4	19	18	15	1
4	20	45	60	1
4	20	47	62	1
4	20	49	60	1
4	21	25	60	1
4	21	29	20	1
4	21	32	20	1
4	21	46	20	1
4	22	1	15	1
4	22	5	20	1
4	22	14	10	1
4	22	15	30	1
4	22	17	15	1
4	22	50	50	1
4	24	1	15	1
4	24	5	25	1
4	24	17	20	1
4	24	26	10	1
4	24	35	13	1
4	24	40	20	1
4	25	21	45	1
4	25	32	15	1
4	25	46	15	1
4	25	49	5	1
4	26	1	1	1
4	26	5	6	1
4	26	12	1	1
4	26	24	7	1
4	26	30	5	1
4	26	36	2	1
4	26	38	2	1
4	26	40	8	3
4	26	48	8	1
4	26	49	3	1
4	27	22	5	1
4	27	24	5	1
4	27	30	10	1
4	27	34	10	1
4	27	47	5	1
4	27	48	5	1
4	28	29	5	1
4	29	9	30	99
4	29	16	15	99
4	29	21	15	99
4	29	28	2	99
4	29	32	2	99
4	29	37	30	99
4	29	46	15	99
4	30	10	20	1
4	30	14	10	1
4	30	26	5	1
4	30	34	210	1
4	30	38	5	1
4	30	40	45	1
4	30	48	5	1
4	30	50	55	1
4	32	9	45	1
4	32	16	45	1
4	32	25	10	1
4	32	29	45	1
4	32	37	55	1
4	32	46	45	1
4	32	49	10	1
4	34	5	33	1
4	34	10	20	1
4	34	11	2	1
4	34	17	60	1
4	34	30	200	3
4	34	40	63	3
4	34	48	7	1
4	34	50	20	1
4	35	5	30	3
4	35	10	3	1
4	35	24	35	3
4	35	30	3	3
4	35	36	130	1
4	35	48	10	1
4	36	8	105	1
4	36	10	5	1
4	36	17	65	1
4	36	24	65	1
4	36	26	5	1
4	36	27	10	1
4	36	34	5	1
4	36	35	160	1
4	36	38	10	1
4	36	42	105	3
4	36	48	110	1
4	37	9	90	1
4	37	16	30	1
4	37	24	10	1
4	37	26	10	1
4	37	29	115	1
4	37	32	120	1
4	37	46	45	1
4	38	5	5	1
4	38	10	5	1
4	38	26	3	1
4	38	27	20	3
4	38	30	35	1
4	38	36	10	1
4	38	40	22	1
4	38	42	5	1
4	38	49	41	1
4	40	5	10	1
4	40	10	20	3
4	40	17	2	1
4	40	24	9	99
4	40	26	10	99
4	40	30	65	99
4	40	34	75	1
4	40	38	15	1
4	40	42	2	1
4	40	48	5	1
4	40	50	20	1
4	41	2	999	1
4	41	7	999	1
4	41	13	999	1
4	41	19	999	1
4	41	23	999	1
4	42	1	55	1
4	42	5	55	1
4	42	8	115	1
4	42	10	60	1
4	42	14	10	1
4	42	15	60	1
4	42	17	50	1
4	42	27	5	1
4	42	36	115	1
4	42	40	10	1
4	42	48	115	1
4	42	50	155	1
4	45	9	7	1
4	45	20	40	1
4	45	47	60	1
4	45	49	40	1
4	46	9	50	1
4	46	16	100	1
4	46	21	80	1
4	46	25	60	1
4	46	29	50	1
4	46	32	50	1
4	46	37	50	1
4	46	45	50	1
4	47	20	60	1
4	47	45	60	1
4	47	49	60	99
4	48	10	20	3
4	48	14	30	1
4	48	16	5	1
4	48	25	10	1
4	48	26	10	1
4	48	27	90	3
4	48	30	30	3
4	48	34	45	3
4	48	35	5	3
4	48	38	5	1
4	48	40	10	1
4	48	42	105	1
4	48	50	15	1
4	49	20	60	1
4	49	26	5	1
4	49	32	5	99
4	49	37	20	1
4	49	38	40	1
4	49	45	65	1
4	49	47	60	1
4	50	5	15	3
4	50	8	90	1
4	50	10	45	3
4	50	17	10	3
4	50	22	30	1
4	50	30	30	1
4	50	34	10	1
4	50	36	90	1
4	50	40	15	1
4	50	42	90	1
4	50	48	90	1
5	1	5	60	1
5	1	14	20	1
5	1	26	5	1
5	1	34	10	1
5	1	50	150	1
5	2	41	360	1
5	3	9	30	1
5	3	21	75	1
5	3	29	30	1
5	3	32	20	1
5	3	37	30	1
5	3	46	15	1
5	5	24	10	1
5	5	35	10	1
5	5	50	10	1
5	6	5	10	1
5	6	17	65	1
5	6	21	10	1
5	6	22	65	1
5	6	24	60	1
5	6	50	10	1
5	8	26	1	1
5	9	3	30	1
5	9	21	60	1
5	9	29	30	1
5	9	37	30	1
5	9	45	60	1
5	9	47	20	1
5	14	1	20	1
5	14	6	5	1
5	14	17	5	1
5	14	21	5	1
5	14	30	5	1
5	14	50	5	1
5	16	29	3	1
5	16	32	30	1
5	16	37	30	1
5	17	5	10	1
5	17	6	60	1
5	17	14	5	1
5	17	22	65	1
5	17	24	80	1
5	21	3	10	1
5	21	5	5	1
5	21	6	5	1
5	21	9	50	1
5	21	14	5	1
5	21	29	15	1
5	21	45	50	1
5	22	6	70	1
5	22	17	70	1
5	22	24	65	1
5	22	42	5	1
5	23	13	35	1
5	23	41	60	3
5	24	5	13	1
5	24	6	60	1
5	24	17	80	1
5	24	22	50	1
5	24	26	25	1
5	26	1	2	1
5	26	8	1	1
5	26	24	5	1
5	26	45	1	1
5	29	3	30	99
5	29	9	30	99
5	29	16	5	99
5	29	21	20	99
5	29	32	15	99
5	29	37	30	99
5	29	46	15	99
5	30	14	5	1
5	30	34	150	1
5	30	38	5	1
5	30	49	5	1
5	31	32	15	1
5	31	37	15	1
5	31	47	10	1
5	32	16	30	1
5	32	29	20	1
5	32	31	15	1
5	32	37	45	1
5	32	46	20	1
5	32	47	30	3
5	34	1	2	1
5	34	8	3	1
5	34	30	220	99
5	34	38	5	1
5	34	49	5	1
5	34	50	3	2
5	35	5	15	1
5	35	26	5	1
5	37	3	30	1
5	37	9	30	1
5	37	29	30	1
5	37	31	30	1
5	37	32	60	1
5	37	47	45	1
5	38	30	40	1
5	38	34	35	1
5	38	49	122	1
5	42	17	20	1
5	42	22	55	1
5	45	9	60	1
5	45	21	60	1
5	45	26	5	1
5	45	46	10	1
5	45	47	10	1
5	46	3	10	1
5	46	21	40	1
5	46	32	20	1
5	46	45	20	99
5	47	9	30	1
5	47	16	30	1
5	47	32	30	1
5	47	37	30	1
5	47	45	3	1
5	49	30	180	1
5	49	34	1	1
5	49	38	210	1
5	50	1	120	3
5	50	5	75	1
5	50	14	30	1
5	50	24	15	1
5	50	26	5	1
5	50	34	30	1
