# Supplementary material for: Modeling workplace contact networks: The effects of organizational structure, architecture, and reporting errors on epidemic predictions
Source: Netw Sci (Camb Univ Press). Author manuscript; Available in PMC 2015 Nov 30. (PMC4663701; doi:10.1017/nws.2015.22)
Supplement: Suppl 2 [file NIHMS677490-supplement-Suppl_2.zip › Potteretal_NWS_2015/data_general_info.csv]

ID	Sex	Age	Chair	Function	Present_Mon	Present_Tue	Present_Wed	Present_Thu	Present_Fri	Share_1	Share_2	Share_3	Share_4	Share_5	Share_6	Work_1	Work_2	Work_3	Private_1	Private_2	Private_3	Private_4
1	1	29	2	3	0	1	1	1	0	42	4	48	50	14		50	42	999	50	999	10
2	1	32	3	3	1	1	1	1	1	41	7	999							7	41	19
3	2	25	1	3	1	1	1	1	1	9	29	37				47	999	9	9	21	45
4	2	30	2	3	0	1	1	1	0	14	50	48	1	42		14	22	42	14	22	6
5	1	31	2	2	1	1	1	1	1	35	999					999	17	26	10	50	24
6	2	27	2	3	1	1	1	0	0	999	36	17	22						21
7	2	29	3	3	1	1	1	1	1	41	2					999	23	999	41	2	0
8	1	29	2	2	1	1	1	1	1	999	11	999							11	5	15
9	2	30	1	3	1	1	1	1	1	3	29	37				3	47	999	3	21	45
10	2	27	2	3	1	1	1	1	0	34	999	27				34	30		50	999
11	1	30	2	3	0	1	1	1	0	15	8	999				34	12	30	12	8	34
12	1	31	2	4	1	1	1	0	0	34	10	27	999			34
13	1	34	3	2	1	1	1	1	1	23						999	999		19	23	999
14	2	25	2	3	1	1	1	1	1	48	50	4	42	1		30	1	999	4	22	17
15	1	39	2	23	0	1	0	0	0	8	11	999				8	11	999	999
16	2	42	1	3	1	1	1	1	1										29
17	1	26	2	3	1	1	1	1	1	22	6	999	36			5	999	26	5	999	999
18	1	40	3	2	1	1	0	0	0	19	999					19	999
19	2	32	3	2	1	1	1	1	1	999	18					999	999	18	13	999	999
20	2	31	1	2	1	1	1	1	1	47	45					46	999	47	49	47
21	1	27	1	3	1	1	1	1	1	25	46	32				46			25	45	3
22	2	29	2	3	0	1	1	1	1	17	7	999	36			999			17	4
23	2	31	3	2	1	1	1	1	1	13						999	13	7	999	13	41
24	1	18	12	4	1	1	1	1	1	26						26	999	999	5	999	17
25	2	29	1	3	1	0	1	1	0	21	32	46				32	999	21	21	9	45
26	2	44	12	4	1	1	1	1	1	24						999	24	999
27	1	26	2	3	1	1	1	1	0	34	10	999				34	10	30	999	17	999
28	1	32	1	4	1	1	1	1	0	33						33	20	999	999	33	999
29	2	30	1	3	1	1	1	1	1	9	3	37				3	37	9	37	32
30	1	45	2	2	1	1	1	1	1	38	999					34	14	999
31	2	27	1	999	0	0	0	0	1	33						33	28		999
32	2	31	1	3	1	1	1	1	1	21	46	25				21	49		37	29	3
33	2	33	1	24	0	1	1	1	1	28						28	999
34	1	51	2	2	1	1	1	1	1	27	999	10				10	30	40	30	40
35	1	41	2	2	1	1	1	1	1	999	5					36	38	999	999	5	38
36	2	42	2	3	0	1	1	1	0	22	17	6	999			35	26	4	17	6	4	14
37	2	30	1	3	1	1	1	1	1	3	9	29				49	29	3	32	29	3
38	1	35	2	2	1	1	1	1	1	30	999					999	35	30	40	34	10
39	2	25	3	999	0	0	1	0	0	43	44					999	19		13	44	7
40	1	49	123	4	0	1	1	1	0	999	999					999	26	24	34	999	30
41	2	26	3	3	1	1	1	1	1	2	7					2	7	23	2	7	23
42	1	26	2	3	1	1	1	1	0	1	4	14	50	48		50	1	999	14	4	17
43	1	32	3	999	1	1	1	1	1	39	44					999	999	23	2	13	999
44	1	33	3	4	1	1	1	1	0	39	43					39	999		39	7	41
45	2	29	1	2	1	1	1	1	0	47	20					47	20	21	21	3	9
46	2	26	1	3	1	1	1	1	1	21	32	25				21	20
47	1	34	1	2	1	1	1	1	1	20	45					999	9	3	20	45	9
48	1	30	2	2	0	1	1	1	0	4	14	50	42	1		999	34	30	10	5	14
49	2	31	1	2	1	1	1	1	1	999						37	21	32	20	32	37
50	1	26	2	3	1	1	1	1	1	42	14	4	48	1		42	999	1	10	5	999
