# Supplementary material for: Modeling workplace contact networks: The effects of organizational structure, architecture, and reporting errors on epidemic predictions
Source: Netw Sci (Camb Univ Press). Author manuscript; Available in PMC 2015 Nov 30. (PMC4663701; doi:10.1017/nws.2015.22)
Supplement: Suppl 2 [file NIHMS677490-supplement-Suppl_2.zip › Potteretal_NWS_2015/description_architectural.txt]

Id1
number = person id

Id2
number = person id

Metric
Distance between id1 and id2 in meters

Angular
Sum of all changes of direction on the way from id1 to id2 (angles; 90 degree = 1.0)

Topo
Number of all segments passed from id1 to id2

Axtopo
Number of all axial lines passed from id1 to id2
