# Supplementary material for: Modeling workplace contact networks: The effects of organizational structure, architecture, and reporting errors on epidemic predictions
Source: Netw Sci (Camb Univ Press). Author manuscript; Available in PMC 2015 Nov 30. (PMC4663701; doi:10.1017/nws.2015.22)
Supplement: Suppl 2 [file NIHMS677490-supplement-Suppl_2.zip › Potteretal_NWS_2015/description_contacts.txt]

Day
1 = Mon
2 = Tue
3 = Wed
4 = Thu
5 = Fri

Id1
number = person id of the reporting person

Id2
number = person id

Duration
number = duration estimate in minutes
0 = id1 did not report contact with id2
999 = contact was reported, but not its duration

Kind
0 = id1 did not report contact with id2
1 = purely conversational contact
2 = purely physical contact
3 = conversational AND physical contact
99 = contact was reported, but not its kind
