# Supplementary material for: Modeling workplace contact networks: The effects of organizational structure, architecture, and reporting errors on epidemic predictions
Source: Netw Sci (Camb Univ Press). Author manuscript; Available in PMC 2015 Nov 30. (PMC4663701; doi:10.1017/nws.2015.22)
Supplement: Suppl 2 [file NIHMS677490-supplement-Suppl_2.zip › Potteretal_NWS_2015/description_general_info.txt]

Sex
1 = male
2 = female

Age
number = age in years

Chair (research group, the participant belongs to)
1 = chair 1
2 = chair 2
3 = chair 3
12 = chair 1 + 2
123 = chair 1 + 2 + 3

Function
1 = professor (no prof. participated)
2 = postdoc / senior researcher
3 = PhD student
4 = admin staff
23 = this person ticked both because he was in a transition phase
999 = not mentioned 
24 = researcher and admin tasks

Present_Mon … Present_Fri
0 = typically not present
1 = typical present

Share_1 … Share_6
number = ID of person with whom participant shares a room with

Work_1 … Work_3
number = ID of person with whom participant works with

Private_1 … Private_3 (in one case Pivate_4)
number = ID of person with whom participant shares private time
